# Supplementary material for: Structure-based prediction of HDAC6 substrates validated by enzymatic assay reveals determinants of promiscuity and detects new potential substrates
Source: Sci Rep. 2022 Feb 2;12:1788. doi: 10.1038/s41598-022-05681-2 (PMC8810773; doi:10.1038/s41598-022-05681-2)
Supplement: Supplementary file 1 — Supplementary Information 1. [file 41598_2022_5681_MOESM1_ESM.xlsx]

## Sheet: README
ACC_ID	UniProt AC number
PEPTIDE	Hexamer peptide sequence
REWEIGHTED_SC	Rosetta reweighted score
GENE	gene identifier
PROTEIN	name
DOMAIN	domain name
UBIQUITIN	Is site ubiquitinated?
SITE_...7_AA	Environment of acetylated position
ACETYLATION	acetylated position
BIOGRID.PARTNER	Uniprot Identifier of interactor in BIOGRID

## Sheet: acetylome
ACC_ID	GENE	PROTEIN	DOMAIN	PEPTIDE	ACETYLATION	REWEIGHTED_SC	UBIQUITIN	SITE_...7_AA	BIOGRID.PARTNER
O00716	E2F3	E2F3		TPKSPS	K171	-1139.17	NA	PDsPktPksPsEkTR
O94925	GLS	glutaminase	Glutaminase	VGKEPS	K311	-1134.36	K311-ub	yVHRYVGkEPSGLRF
Q9H4B7	TUBB1	TUBB1	Tubulin	GRKYVP	K58	-1132.04	NA	YNEAyGRkYVPRAVL
Q01094	E2F1	E2F1		PGKGVK	K117	-1131.4	NA	GrGrHPGkGVksPGE
P15976	GATA1	GATA1		SGKGKK	K312	-1131.39	NA	RNRKAsGkGkkkRGs
Q9Y261	FOXA2	FOXA2		SGKKAA	K274	-1131.26	NA	AGAAGSGkkAAAGAQ
P19338	NCL	NCL		PGKKAA	K87	-1130.53	NA	kAAVtPGkkAAAtPA	P19338
P15923	TCF3	E2A		NGKGRP	K34	-1130.16	NA	PLPVTNGkGRPAsLA
Q13569	TDG	TDG		SGKSAK	K87	-1129.96	NA	VEskksGkSAKSkEk
O60381	HBP1	HBP1	AXH	KNKGWS	K307	-1129.74	NA	HPFYVkNkGWSSFYP
P46531	NOTCH1	Notch 1		SSKGLA	K2164	-1129.26	NA	kVRkPsSkGLACGSk
Q14134	TRIM29	TRIM29		EGKRSP	K102	-1128.83	K102-ub	sMDsMEGkRsPyAGL
P62805	HIST1H4A	H4		GGKGLG	K8	-1128.75	NA	sGrGkGGkGLGkGGA	P62805
P35222	CTNNB1	CTNNB1		SGKGNP	K49	-1128.71	K49-ub	TAPsLsGkGNPEEED	P35222
P06748	NPM1	NPM1	NPM1-C	IEKGGS	K257	-1128.62	K257-ub	kMQAsIEkGGsLPkV	P06748
Q13330	MTA1	MTA1		NGKSYP	K626	-1128.48	NA	RNLLLNGkSYPTKVR
Q01826	SATB1	SATB1	ULD	VGKWNP	K136	-1128.34	NA	KGLIQVGkWNPVPLS
P26358	DNMT1	DNMT1		KGKGKP	K1117	-1128.23	NA	GkGkGkGkGkPksQA
O94761	RECQL4	RECQL4		KQKWRK	K382	-1127.97	NA	RkQAWkQkWRkkGEC	O94761
P33778	HIST1H2BB	H2B	Histone	PSKSAP	K5	-1127.79	K5-ub	___PEPsksAPAPkk	P33778
P09429	HMGB1	HMGB1		PPKGET	K82	-1127.65	K82-ub	MktyIPPkGETKKKF
Q9P0J1	PDP1	PDP1		DGKNVS	K104	-1127.3	K104-ub	kVPEFDGkNVSSILG
P27797	CALR	Calreticulin	Calreticulin	KDKGLQ	K64	-1126.8	K64-ub	yGDEEkDkGLQTSQD
Q02750	MAP2K1	MEK1	Pkinase	VIKGLT	K175	-1126.77	K175-ub	kVSIAVIkGLTYLRE
P22415	USF1	USF1	HLH	STKSGQ	K235	-1126.75	K235-ub	DCSMESTkSGQSkGG
P17844	DDX5	DDX5		SGKKFG	K32	-1126.52	K32-ub	rAGPLsGkkFGNPGE
P19338	NCL	NCL		PGKKGA	K109	-1126.45	NA	kAVttPGkkGAtPGk	P19338
P19338	NCL	NCL		PGKKGA	K124	-1126.45	K124-ub	ALVAtPGkkGAAIPA	P19338
P27695	APEX1	APE1		RGKKGA	K6	-1126.41	NA	__MPkRGkkGAVAED	P27695
Q9UBK2	PPARGC1A	PGC-1 alpha		TKKGPE	K347	-1126.37	NA	QGNNSTKkGPEQSEL
O75528	TADA3	TADA3L	Ada3	HTKSLE	K312	-1126.27	NA	PFsVPHTkSLESRIK
P40939	HADHA	HADHA	3HCDH_N	VFKGLN	K406	-1126.21	K406-ub	rGQQQVFkGLNDkVk
P19338	NCL	NCL		GKKAAA	K88	-1126.08	NA	AAVtPGkkAAAtPAk	P19338
Q9Y261	FOXA2	FOXA2		GKKAAA	K275	-1126.08	NA	GAAGSGkkAAAGAQA
Q14134	TRIM29	TRIM29		SPKAQP	K554	-1125.6	K554-ub	LMRsQsPkAQPQTWk
P84022	SMAD3	SMAD3	MH2	FVKGWG	K378	-1125.58	NA	TIRMSFVkGWGAEYR
P17482	HOXB9	HOXB9	Hox9_act	PAKFPS	K27	-1125.54	NA	SEDAPPAkFPsGQyA
Q9Y6Q9	NCOA3	SRC-3	SRC-1	ESKGHK	K616	-1125.47	NA	QRGPLESkGHkkLLQ
P23025	XPA	XPA		NVKAAP	K63	-1125.3	NA	TGGMANVkAAPkIID
P05198	EIF2S1	eIF2-alpha	EIF_2_alpha	DDKYKR	K141	-1125.23	K141-ub	TAWVFDDkYkRPGyG
O43524	FOXO3	FOXO3A		SGKAPR	K245	-1125.2	NA	PDGGksGkAPRRRAV
P98177	FOXO4	FOXO4		SGKAPR	K189	-1125.2	NA	PEGGkSGkAPRRRAA
P68431	HIST1H3A	H3	Histone	ARKSAP	K27	-1125.08	K27-ub	LATkAArksAPATGG	P68431
P05114	HMGN1	HMGN1	HMG14_17	KGKRGA	K55	-1125.03	NA	kKVQTkGkRGAkGkQ
O15156	ZBTB7B	ZBTB7B		AGKLPR	K360	-1125.02	NA	KIIHGAGkLPRHMRt
P50750	CDK9	CDK9	Pkinase	LVKGQK	K269	-1124.94	K269-ub	YEKLELVkGQKRkVk
P10412	HIST1H1E	H1E		ARKSAG	K26	-1124.94	NA	PVkKKARksAGAAkR
P17096	HMGA1	HMGA1	AT_hook	KNKGAA	K67	-1124.78	NA	rPkGskNkGAAktrk
P17096-2	HMGA1	HMGA1 iso2	AT_hook	KNKGAA	K56	-1124.78	NA	rPKGskNkGAAkTRk
Q06413	MEF2C	MEF2C		QAKSPP	K239	-1124.74	NA	LNkNMQAksPPPMNL
P48163	ME1	ME1	Malic_M	DSKGLI	K337	-1124.68	K337-ub	KIWLVDskGLIVKGR
P05114	HMGN1	HMGN1	HMG14_17	PKKAAA	K38	-1124.54	NA	kVEAKPKkAAAkDKS
Q9UIG0	BAZ1B	WSTF		PKKGLK	K426	-1124.52	NA	GNSKSPKkGLktPkT
Q16236	NFE2L2	NRF2	bZIP_Maf	KEKGEN	K543	-1124.5	NA	kEkLLkEkGENDkSL
Q9NUB1	ACSS1	ACSS1	AMP-binding_C	SGKVMR	K642	-1124.48	NA	LPKTRSGkVMRRLLR
P62988	UBA52-RPS27A-UBB-UBC	ubiquitin	ubiquitin	TGKTIT	K11	-1124.45	K11-ub	FVktLTGktItLEVE
P40939	HADHA	HADHA	3HCDH_N	VDKGLK	K383	-1124.44	K383-ub	IAQVSVDkGLKtILk
Q01543	FLI1	FLI1		MYKYPS	K380	-1124.43	K380-ub	PTESSMYkYPSDISY
Q16795	NDUFA9	NUEM	Epimerase	GEKVVR	K189	-1124.11	NA	RNKAVGEkVVRDAFP
P04406	GAPDH	GAPDH	Gp_dh_C	SGKLWR	K194	-1124.02	K194-ub	tVDGPsGkLWRDGrG	P04406
P15104	GLUL	GLUL		LNKGIK	K11	-1123.98	K11-ub	SASSHLNkGIkQVyM
P19338	NCL	NCL		AKKAAV	K80	-1123.97	NA	AVAtPAkkAAVtPGk	P19338
P17844	DDX5	DDX5		LPKFEK	K53	-1123.87	K53-ub	WNLDELPkFEkNFyQ
Q99814	EPAS1	HIF2A		SAKGFG	K685	-1123.83	K685-ub	TFKTRSAkGFGARGP
P11142	HSPA8	HSC70	HSP70	EYKGET	K108	-1123.62	K108-ub	PkVQVEykGEtksFY	P11142
P49748	ACADVL	ACADVL	Acyl-CoA_dh_M	PEKKMG	K298	-1123.43	NA	ITHGPPEkkMGIKAS
P55317	FOXA1	FOXA1	Forkhead	PGKGSY	K240	-1123.43	NA	RsPDkPGkGSYWTLH
Q09472	EP300	p300	ZZ	NTKNHD	K1699	-1123.42	NA	CITCYNTkNHDHkME	Q09472
P26358	DNMT1	DNMT1	DNA_methylase	ICKDMS	K1415	-1123.33	K1415-ub	ILRDHICkDMSALVA
Q06413	MEF2C	MEF2C	HJURP_C	EDKYRK	K116	-1123.3	NA	HsPESEDkYRkINED
Q6N021	TET2	TET2		DTKWHS	K53	-1123.24	NA	PEVNGDTkWHSFKSY
P52292	KPNA2	KPNA2	IBB	KGKDST	K22	-1123.18	NA	HRFKNkGkDsTEMRR
Q15910	EZH2	EZH2		PPKRPG	K348	-1123.14	NA	ERIKtPPkRPGGRRR
Q12778	FOXO1	FOXO1A		SGKSPR	K248	-1123.12	NA	PEGGkSGksPrRrAA
P26358	DNMT1	DNMT1		KGKGKG	K1111	-1123.08	NA	RsPGNKGkGkGkGkG
P26358	DNMT1	DNMT1		KGKGKG	K1113	-1123.08	NA	PGNKGkGkGkGkGkP
P26358	DNMT1	DNMT1		KGKGKG	K1115	-1123.08	NA	NKGkGkGkGkGkPks
P06733	ENO1	ENO1	Enolase_N	VEKGVP	K126	-1123.07	K126-ub	CkAGAVEkGVPLyRH	P06733
O43809	NUDT21	CFIM25		GNKYIQ	K23	-1123.07	K23-ub	GVTQFGNkyIQQTkP
Q16236	NFE2L2	NRF2	bZIP_Maf	KNKVAA	K508	-1123.05	NA	IRRRGkNkVAAQNCR
P0DMV8	HSPA1B	HSP70	HSP70	ATKDAG	K159	-1122.93	K159-ub	DsQRQATkDAGVIAG
P11142	HSPA8	HSC70	HSP70	ATKDAG	K159	-1122.93	K159-ub	DsQRQAtkDAGtIAG	P11142
Q14191	WRN	WRN	RecQ_Zn_bind	NEKFRL	K887	-1122.92	NA	LTEIRNEkFRLYKLK
Q9BZS1	FOXP3	FOXP3		APKASD	K31	-1122.92	NA	PsWRAAPkAsDLLGA
Q9NP62	GCM1	GCM1		PSKSSK	K406	-1122.86	NA	QQYSLPSkSSkWDFE
Q99708	RBBP8	CtIP		KNKFRQ	K515	-1122.81	NA	GSETSkNkFRQVTLy
P09429	HMGB1	HMGB1	HMG_box_2	RGKMSS	K12	-1122.74	K12-ub	DPKKPRGkMSsyAFF
O60934	NBN	NBS1		INKSKD	K441	-1122.72	NA	tKLPsINksKDRAsQ	O60934
P60484	PTEN	PTEN	DSPc	AGKGRT	K128	-1122.68	NA	AIHCkAGkGRTGVMI	P60484
O43524	FOXO3	FOXO3A		SNKYTK	K259	-1122.67	NA	VsMDNSNkYTKSRGR
Q9BZS1	FOXP3	FOXP3	FOXP-CC	DEKGRA	K227	-1122.64	NA	ADHLLDEkGRAQCLL
O75528	TADA3	TADA3L		EGKAGH	K109	-1122.62	NA	KKQKLEGkAGHGPGP
P62988	UBA52-RPS27A-UBB-UBC	ubiquitin	ubiquitin	NVKAKI	K27	-1122.49	K27-ub	sDtIENVkAkIQDkE
Q13148	TARDBP	TDP-43	RRM_1	HSKGFG	K145	-1122.47	K145-ub	DLkTGHSkGFGFVRF	Q13148
P62805	HIST1H4A	H4		RGKGGK	K5	-1122.47	NA	___sGrGkGGkGLGk	P62805
P62937	PPIA	PPIA	Pro_isomerase	GEKGFG	K44	-1122.45	K44-ub	RALsTGEkGFGykGs
Q16665	HIF1A	HIF1A		AGKGVI	K674	-1122.43	K674-ub	AsPNRAGkGVIEQTE	Q16665
Q09472	EP300	p300	HAT_KAT11	AKKKNN	K1550	-1122.42	NA	GDSkNAkkkNNkkTS	Q09472
Q16236	NFE2L2	NRF2		VPKSKK	K596	-1122.41	NA	GNVFLVPkSKkPDVK
Q08050	FOXM1	FOXM1		PSKSVL	K614	-1122.41	NA	PISstPSkSVLPRtP
P06733	ENO1	ENO1	Enolase_C	SGKYDL	K256	-1122.38	K256-ub	SEFFRsGkyDLDFks	P06733
P10242	MYB	Myb	Cmyb_C	EIKYGP	K480	-1122.33	K480-ub	ALAAQEIkYGPLkML
P05114	HMGN1	HMGN1	HMG14_17	KGKQAE	K61	-1122.32	K61-ub	GkRGAkGkQAEVANQ
Q15796	SMAD2	SMAD2		WKKSAG	K20	-1122.16	NA	kRLLGWkksAGGSGG
Q05066	SRY	SRY		KAKMLP	K136	-1122.01	NA	YRPRRKAkMLPKNCS
P0C0S8	H2AC17	H2A.1	Histone	KAKTRS	K15	-1122	K15-ub	GkARAkAkTRSsrAG
P14136	GFAP	GFAP	Filament	QNKALA	K95	-1121.96	NA	RFLEQQNkALAAELN
P05114	HMGN1	HMGN1	HMG14_17	QTKGKR	K53	-1121.95	NA	SDkKVQTkGkRGAkG
P62988	UBA52-RPS27A-UBB-UBC	ubiquitin	ubiquitin	IQKEST	K63	-1121.94	K63-ub	LsDyNIQkEstLHLV
P00533	EGFR	EGFR		IFKGST	K1188	-1121.91	K1188-ub	AkPNGIFkGstAENA	P00533
O60934	NBN	NBS1		AEKLRS	K544	-1121.9	NA	SKSHAAEkLRSNKkR	O60934
Q00613	HSF1	HSF1	HSF_DNA-bind	KRKVTS	K118	-1121.85	K118-ub	LLENIkRkVtsVSTL
P39748	FEN1	FEN1		AGKFKR	K375	-1121.84	NA	AkTGAAGkFkRGk__
P11021	HSPA5	GRP78	HSP70	ISKLYG	K633	-1121.82	K633-ub	IVQPIIskLyGsAGP	P11021
P41227	NAA10	NAA10		EPKYYA	K136	-1121.73	NA	QISEVEPkyyADGED
P27816	MAP4	MAP4		KAKTQP	K718	-1121.71	NA	KtsTSKAktQPtsLP
P68431	HIST1H3A	H3	Histone	GGKAPR	K14	-1121.69	K14-ub	ArkstGGkAPrkQLA	P68431
P84243	H3-3A	H3F3A	Histone	GGKAPR	K14	-1121.69	K14-ub	ARkstGGkAPRkQLA
O75528	TADA3	TADA3L		LGKHYS	K194	-1121.54	K194-ub	YKIPPLGkHYSQRWA
P11474	ESRRA	ERR1		KYKRRP	K162	-1121.5	NA	RGGRQkYkRRPEVDP
Q9NQR1	KMT5A	SETD8		ARKGPL	K162	-1121.49	NA	QKIKDARkGPLVPFP	Q9NQR1
Q14524	SCN5A	SCN5A	Ion_trans	KKKLGG	K1479	-1121.39	NA	NFNQQKKkLGGQDIF
O75528	TADA3	TADA3L		RPKSKN	K122	-1121.35	NA	GPGPGRPkSkNLQPk
P42858	HTT	Huntingtin		LMKAFE	K9	-1121.33	NA	AtLEkLMkAFEsLks
P36507	MAP2K2	MEK2	Pkinase	ANSFVG	S226	-1121.32	NA	LIDsMANsFVGtRSY
P05787	KRT8	K8	Filament	NNKFAS	K101	-1121.28	K101-ub	QIktLNNkFAsFIDk
P20248	CCNA2	CCNA2	Cyclin_N2	AQKKPA	K112	-1121.27	NA	EAEKEAQkKPAESQK
P11021	HSPA5	GRP78	HSP70	EKKTKP	K123	-1121.26	K123-ub	PFkVVEkkTkPyIQV	P11021
P0C0S5	H2AFZ	H2AZ	Histone	SGKAKT	K11	-1121.22	NA	kAGkDSGkAkTkAVS
Q99708	RBBP8	CtIP		DIKSAG	K604	-1121.2	K604-ub	ENVLDDIkSAGSHEP
P14618	PKM	PKM	PK_C	LTKSGR	K433	-1121.18	K433-ub	GAIIVLtksGRSAHQ	P14618
Q16665	HIF1A	HIF1A		KEKSRD	K21	-1121.18	NA	SSERRkEkSRDAARS	Q16665
Q969H4	CNKSR1	CNK1	PH	LRKAPG	K414	-1121.11	NA	DGWLLLRkAPGGFMG
P07195	LDHB	LDH-B	Ldh_1_N	ADKDYS	K82	-1121.07	K82-ub	tPkIVADkDysVTAN
Q13547	HDAC1	HDAC1		KAKRVK	K441	-1121.03	NA	ssNFkkAkRVktEDE
P46531	NOTCH1	Notch 1		EAKDLK	K2174	-1120.91	NA	ACGSkEAkDLKARRK
O95600	KLF8	KLF8		KPKAPL	K95	-1120.91	NA	DLSFHkPkAPLQPAS
P09601	HMOX1	HMOX1		RGKPPL	K256	-1120.86	K256-ub	PVEtPRGkPPLNTRS
Q15831	STK11	LKB1		FRKKHP	K311	-1120.84	NA	RQHsWFRkKHPPAEA
Q92993	KAT5	Tip60		LPKERE	K120	-1120.81	NA	TLRFNLPkEREAIPG	Q92993
Q13546	RIPK1	RIPK1	RHIM	SIKYTI	K530	-1120.71	NA	PPTDESIkYTIYNST
Q02078	MEF2A	MEF2A		SIKSEP	K403	-1120.64	NA	TNQNISIkSEPIsPP
P10636-8	MAPT	Tau iso8		PAKTPP	K174	-1120.62	NA	NAtRIPAktPPAPkt
Q99741	CDC6	CDC6		TLKGRR	K92	-1120.62	K92-ub	PPHsHtLkGRRLVFD
Q05516	ZBTB16	PLZF		HMKGHK	K650	-1120.49	NA	SSMQkHMkGHkPEEI	Q05516
Q15831	STK11	LKB1		IGKYLM	K48	-1120.48	NA	KRAkLIGkYLMGDLL
Q9P0J1	PDP1	PDP1	PP2C	DVKFKW	K357	-1120.46	K357-ub	FRAFGDVkFkWSIDL
Q15744	CEBPE	C/EBP-epsilon		GKKAVN	K198	-1120.38	NA	GPLHKGKkAVNKDSL
P61289	PSME3	PSME3	PA28_beta	IAKYPH	K195	-1120.37	K195-ub	KLVSKIAkYPHVEDY
P00505	GOT2	GOT2	Aminotran_1_2	MTKDGR	K404	-1120.26	K404-ub	EFsIyMTkDGRISVA
P11021	HSPA5	GRP78	HSP70	PFKVVE	K118	-1120.21	K118-ub	DIkFLPFkVVEkkTk	P11021
P00533	EGFR	EGFR		FPKEAK	K1179	-1120.19	K1179-ub	yQQDFFPkEAkPNGI	P00533
P27797	CALR	Calreticulin	Calreticulin	PPKKIK	K206	-1120.13	K206-ub	DWDFLPPkkIkDPDA
P46531	NOTCH1	Notch 1		GKKVRK	K2157	-1120.13	NA	KPGVQGKkVRkPsSk
Q16665	HIF1A	HIF1A		RRKEKS	K19	-1120.12	NA	kISSERRkEkSRDAA	Q16665
Q10471	GALNT2	GALNT2		GGSGTV	S373	-1120.04	NA	PYtFPGGsGTVFARN
P43351	RAD52	RAD52		KRKYDP	K414	-1120.02	NA	SQDMkkRkYDPS___
P27816	MAP4	MAP4	Tubulin-binding	ISKVSS	K1034	-1120.01	NA	NkKVDISkVsskCGs
P27797	CALR	Calreticulin	Calreticulin	FGKFVL	K48	-1119.94	K48-ub	kHksDFGkFVLssGk
P02511	CRYAB	CRYAB	HSP20	KVKVLG	K92	-1119.85	K92-ub	sPEELkVkVLGDVIE
P26358	DNMT1	DNMT1	DNA_methylase	DKKFVS	K1349	-1119.82	K1349-ub	SVVVDDKkFVSNITR
P68431	HIST1H3A	H3	Histone	ATKAAR	K23	-1119.79	K23-ub	PrkQLATkAArksAP	P68431
Q71DI3	HIST2H3D	HIST2H3A/C/D	Histone	ATKAAR	K24	-1119.79	K24-ub	PRkQLATkAARksAP
P19338	NCL	NCL		PGKALV	K116	-1119.73	K116-ub	kkGAtPGkALVAtPG	P19338
Q8N884	CGAS	cGAS		AGKFGP	K50	-1119.73	NA	AALPKAGkFGPARKS
P05204	HMGN2	HMGN2	HMG14_17	DAKGDK	K11	-1119.73	NA	RkAEGDAkGDkAKVk
O60381	HBP1	HBP1		AVKNHS	K419	-1119.67	K419-ub	SLYAkAVkNHSSGTV
Q9H492	MAP1LC3A	LC3A	Atg8	KTKFLV	K51	-1119.59	NA	LPVLDkTkFLVPDHV
Q8N884	CGAS	cGAS	Mab-21	LMKYLL	K414	-1119.54	K414-ub	KDCLKLMkyLLEQLk
P10636-8	MAPT	Tau iso8	Tubulin-binding	GGKVQI	K274	-1119.53	NA	kHQPGGGkVQIINkk
P10636-8	MAPT	Tau iso8		GQKGQA	K163	-1119.49	NA	GAAPPGQkGQANAtR
O00716	E2F3	E2F3		SPKTPK	K168	-1119.45	NA	LRsPDsPktPksPsE
Q14209	E2F2	E2F2		SPKTPK	K119	-1119.45	K119-ub	VDGLPsPktPksPGE
P01106	MYC	Myc	Myc_N	PGKRSE	K275	-1119.39	NA	EKRQAPGkRsEsGsP	P01106
P0C0S8	H2AC17	H2A.1	Histone	RGKQGG	K5	-1119.39	NA	___sGrGkQGGkARA
Q15831	STK11	LKB1	Pkinase	PAKRFS	K296	-1119.39	NA	MLEYEPAkRFSIRQI
Q08050	FOXM1	FOXM1		APKVLL	K422	-1119.39	K422-ub	KRVRIAPkVLLAEEG
P06733	ENO1	ENO1	Enolase_N	MGKGVS	K60	-1119.37	K60-ub	DktRyMGkGVskAVE	P06733
P33778	HIST1H2BB	H2B	Histone	PKKGSK	K12	-1119.32	NA	ksAPAPkkGskkAIt	P33778
O15350	TP73	p73		AFKQSP	K331	-1119.29	NA	AASkRAFkQsPPAVP
P01106	MYC	Myc	Myc_N	SEKLAS	K148	-1119.24	K148-ub	AAkLVSEkLAsYQAA	P01106
Q13547	HDAC1	HDAC1	Hist_deacetyl	KGKYYA	K220	-1119.18	K220-ub	DIGAGkGkyYAVNyP
P07900	HSP90AA1	HSP90A	HSP90	LNKTKP	K292	-1119.17	K292-ub	IDQEELNktkPIWTr	P07900
P0DP23	CALM3	Calmodulin		ARKMKD	K76	-1119.13	K76-ub	FLTMMARkMkDtDsE
Q09472	EP300	p300	zf-TAZ	HTKGCK	K1769	-1119.13	NA	kRVVQHTkGCkRkTN	Q09472
P33778	HIST1H2BB	H2B		GTKAVT	K116	-1119.08	K116-ub	HAVsEGtkAVtkyts	P33778
P06733	ENO1	ENO1	Enolase_C	KAKFAG	K422	-1119.06	K422-ub	EELGskAkFAGRNFR	P06733
P06748	NPM1	NPM1	NPM1-C	EAKFIN	K267	-1119.03	K267-ub	sLPkVEAkFINYVkN	P06748
Q12778	FOXO1	FOXO1A		NSKFAK	K262	-1119.02	NA	AsMDNNskFAkSRSR
P00558	PGK1	PGK1	PGK	SKKYAE	K323	-1118.97	K323-ub	CGPESSkkyAEAVTR	P00558
P03372	ESR1	ER-alpha	Oest_recep	NDKGSM	K171	-1118.93	NA	RLAsTNDkGSMAMES
P42702	LIFR	LIFR		NCKALQ	K880	-1118.91	K880-ub	IPNPENCkALQFQks
P04637	TP53	p53		SKKGQS	K373	-1118.88	K373-ub	sSHLkskkGQstsRH
P04637-4		p53 iso4		SKKGQS	K334	-1118.88	NA	SSHLKSKkGQSTSRH
O15392	BIRC5	Survivin		KKKEFE	K122	-1118.88	NA	kEtNNkkkEFEETAk	O15392
P00558	PGK1	PGK1	PGK	VVKATS	K361	-1118.83	K361-ub	ALMDEVVkATSrGCI	P00558
Q09472	EP300	p300	HAT_KAT11	DSKNAK	K1546	-1118.79	NA	DVTkGDSkNAkkkNN	Q09472
P53396	ACLY	ACLY	CoA_binding	KQKFYW	K540	-1118.72	K540-ub	FTGDHkQkFYWGHkE
Q13451	FKBP5	FKBP5		KRKGEG	K155	-1118.69	NA	IIRRTKRkGEGYSNP
Q14191	WRN	WRN		FAKGSD	K1413	-1118.68	NA	RLPVWFAkGSDTSKK
P08047	SP1	SP1	zf-C2H2	LSKHIK	K703	-1118.67	NA	MRsDHLskHIKtHQN
P07900	HSP90AA1	HSP90A	HSP90	AVKHFS	K327	-1118.55	K327-ub	WEDHLAVkHFsVEGQ	P07900
P48551	IFNAR2	IFNAR2		RRKSPL	K399	-1118.54	NA	SGPCERRksPLQDPF
P43351	RAD52	RAD52		LTKAKR	K190	-1118.54	NA	PLEVDLTkAkRQDLE
Q9BZS1	FOXP3	FOXP3	FOXP-CC	KEKLSA	K252	-1118.48	NA	QLVLEkEkLSAMQAH
O60563	CCNT1	CCNT1		NSKSVP	K380	-1118.45	NA	ISQkQNSkSVPSAkV
P35558	PCK1	PCK1	PEPCK_C	IEKYLE	K594	-1118.44	NA	KEVEDIEkYLEDQVN
O43524	FOXO3	FOXO3A		SAKHQQ	K569	-1118.4	NA	SSSLGSAkHQQQsPV
Q12778	FOXO1	FOXO1A	Forkhead	HSKFIR	K222	-1118.38	NA	HNLsLHSkFIRVQNE
P09874	PARP1	PARP1		KSKGQV	K508	-1118.38	NA	AALskKSkGQVkEEG
P10070	GLI2	GLI2		NTKLPP	K757	-1118.34	NA	TPHTRNTkLPPLPGS
P02489	CRYAA	CRYA1	HSP20	RDKFVI	K70	-1118.33	NA	EVRSDRDkFVIFLDV
P07900	HSP90AA1	HSP90A	HATPase_c	PSKLDS	K69	-1118.33	K69-ub	EsLtDPskLDsGkEL	P07900
O43623	SNAI2	Snail2		QSKLSD	K116	-1118.28	NA	EEERLQSkLSDPHAI
P12931	SRC	Src	Pkinase_Tyr	GAKFPI	K426	-1118.21	K426-ub	ytARQGAkFPIkWTA
Q01196	RUNX1	AML1		AGKLRS	K43	-1118.21	K43-ub	AGAALAGkLRSGDRs
P15531	NME1	NME1	NDK	DLKDRP	K56	-1118.21	K56-ub	kEHyVDLkDrPFFAG
Q16665	HIF1A	HIF1A		NPKILA	K709	-1118.19	K709-ub	PEEELNPkILALQNA	Q16665
P20248	CCNA2	CCNA2	Cyclin_N2	RPKTRR	K68	-1118.17	NA	LAQQQRPkTRRVAPL
Q14134	TRIM29	TRIM29		AEKWQK	K291	-1118.11	K291-ub	EIEDEAEkWQKEKDR
P12956	XRCC6	Ku70	Ku_C	EGKVTK	K539	-1118.11	K539-ub	PDyNPEGkVtkRkHD	P12956
Q13569	TDG	TDG		SKKSGK	K84	-1118.1	NA	KKPVEskksGkSAKS
P19338	NCL	NCL		DPKKMA	K15	-1118.09	NA	GkNQGDPkkMAPPPK	P19338
Q14209	E2F2	E2F2		TPKSPG	K122	-1118.09	NA	LPsPktPksPGEkTR
Q9Y2Y9	KLF13	KLF13		GEKKFS	K225	-1118.08	K225-ub	YRtHtGEkkFSCPIC
Q16236	NFE2L2	NRF2	bZIP_Maf	NDKSLH	K548	-1118.07	K548-ub	kEkGENDkSLHLLkk
P17844	DDX5	DDX5		GEKLVK	K40	-1118	K40-ub	kFGNPGEkLVkkkWN
P27797	CALR	Calreticulin	Calreticulin	KGKNVL	K153	-1117.99	K153-ub	VIFNykGkNVLINkD
P33778	HIST1H2BB	H2B	Histone	ITKAQK	K20	-1117.94	NA	GskkAItkAQkkDGK	P33778
P04406	GAPDH	GAPDH	Gp_dh_C	PAKYDD	K254	-1117.93	K254-ub	CRLEkPAkyDDIkkV	P04406
P04150	NR3C1	GR		ARKTKK	K492	-1117.89	NA	GMNLEARkTkkKIkG	P04150
P0C0S8	H2AC17	H2A.1	Histone	GGKARA	K9	-1117.87	NA	GrGkQGGkARAkAkT
P16104	H2AX	H2AX	Histone	GGKARA	K9	-1117.87	NA	GRGkTGGkARAkAks
P56817	BACE1	BACE	Asp	AVKSIK	K307	-1117.86	NA	kVFEAAVksIKAASS
O95863	SNAI1	Snail1	zf-C2H2	CGKAFS	K187	-1117.85	NA	CVCGTCGkAFSRPWL
Q13351	KLF1	KLF1	zf-C2H2	CGKSYT	K288	-1117.83	NA	CAHPGCGkSYTKSSH
P05114	HMGN1	HMGN1	HMG14_17	GAKGKQ	K59	-1117.78	NA	TkGkRGAkGkQAEVA
Q01543	FLI1	FLI1		LNKSPP	K240	-1117.78	K240-ub	NMNsGLNksPPLGGA
P01116	KRAS	KRas	Ras	DTKQAQ	K128	-1117.73	K128-ub	PSRTVDTkQAQDLAR
O60356	NUPR1	NUPR1	Phospho_p8	RKKRGA	K77	-1117.72	NA	LQNSERkkRGARR__
P09601	HMOX1	HMOX1		SNKVQD	K243	-1117.72	K243-ub	LRQRASNkVQDSAPV
Q9UPG8	PLAGL2	PLAGL2		KIKTEP	K250	-1117.69	NA	SQELLkIktEPVDML
Q92769	HDAC2	HDAC2	Hist_deacetyl	YIKFLR	K75	-1117.62	K75-ub	YHSDEyIkFLRSIRP
Q9GZZ1	NAA50	NAA50	Acetyltransf_1	NDKFYK	K34	-1117.6	K34-ub	FPVsyNDkFYkDVLE
P52565	ARHGDIA	RhoGDI alpha	Rho_GDI	SIKSRF	K178	-1117.57	K178-ub	ARGsYSIkSRFTDDD	P52565
P08559	PDHA1	PDHA1	E1_dh	LLKDRM	K321	-1117.56	K321-ub	SDPIMLLkDRMVNSN	P08559
Q15831	STK11	LKB1		ARKACS	K416	-1117.5	NA	RAPNPARkACSASSk
P55317	FOXA1	FOXA1		CEKQPG	K270	-1117.49	NA	QkRFkCEkQPGAGGG
P10275	AR	AR	zf-C4	LRKCYE	K619	-1117.41	NA	CPSCRLRkCYEAGMT
P14316	IRF2	IRF2	IRF	LNKEKK	K29	-1117.4	NA	PGLKWLNkEkkIFQI
P56817	BACE1	BACE	Asp	PKKVFE	K300	-1117.4	K300-ub	TNLRLPkkVFEAAVk
Q10471	GALNT2	GALNT2		RNKFNQ	K103	-1117.35	K103-ub	QDPYARNkFNQVEsD
P68431	HIST1H3A	H3	Histone	ARKSTG	K9	-1117.33	NA	rtkQtArkstGGkAP	P68431
P84243	H3-3A	H3F3A	Histone	ARKSTG	K9	-1117.33	NA	RtkQTARkstGGkAP
Q71DI3	HIST2H3D	HIST2H3A/C/D	Histone	ARKSTG	K10	-1117.33	NA	RTkQTArkstGGkAP
P49748	ACADVL	ACADVL		AGKQLR	K507	-1117.31	K507-ub	LLLGEAGkQLRRRAG
P27816	MAP4	MAP4	Tubulin-binding	QAKVGS	K1070	-1117.3	K1070-ub	FkEKAQAkVGsLDNV
P10275	AR	AR	zf-C4	IDKFRR	K606	-1117.28	NA	RNDCTIDkFRRKNCP
Q09472	EP300	p300	HAT_KAT11	VTKGDS	K1542	-1117.28	NA	NESTDVTkGDSkNAk	Q09472
O00571	DDX3X	DDX3		FGKFER	K118	-1117.24	K118-ub	GDRsGFGkFErGGNs	O00571
Q9BZS1	FOXP3	FOXP3		AGKMAL	K263	-1117.22	NA	MQAHLAGkMALTkAs
P01106	MYC	Myc	Myc_N	TRKDYP	K317	-1117.2	NA	AAPPSTRkDYPAAkR	P01106
P01011	SERPINA3	SERPINA3	Serpin	KKKWVM	K237	-1117.18	NA	RFYLSkkkWVMVPMM
P15976	GATA1	GATA1		KKKRGS	K316	-1117.14	NA	AsGkGkkkRGssLGG
Q92993	KAT5	Tip60		SGKTLP	K104	-1117.14	NA	ASAQASGkTLPIPVQ	Q92993
Q09472	EP300	p300	HAT_KAT11	NKKTSK	K1555	-1117.13	NA	AkkkNNkkTSkNkSS	Q09472
O60934	NBN	NBS1	Nbs1_C	AGKLPH	K698	-1117.13	NA	VTyPGAGkLPHIIGG	O60934
Q09472	EP300	p300		PLKNAG	K418	-1117.12	NA	CPVCLPLkNAGDkRN	Q09472
P42858	HTT	Huntingtin		KGKVLL	K442	-1117.11	K442-ub	LsRKQKGkVLLGEEE
Q92831	KAT2B	PCAF		ACKASS	K416	-1117.09	NA	GSSSPACkASSGLEA
P62937	PPIA	PPIA	Pro_isomerase	DGKHVV	K125	-1117.05	K125-ub	ktEWLDGkHVVFGkV
Q14134	TRIM29	TRIM29		RIKSFT	K300	-1117.03	K300-ub	QKEKDRIksFTTNEk
P16104	H2AX	H2AX	Histone	RGKTGG	K5	-1117.03	NA	___SGRGkTGGkARA
P0C0S8	H2AC17	H2A.1	Histone_H2A_C	PKKTES	K119	-1117.02	K119-ub	QAVLLPkktEsHHkA
Q15796	SMAD2	SMAD2		EEKWCE	K39	-1116.99	NA	EQNGQEEkWCEKAVk
P06748	NPM1	NPM1		NGKDSK	K212	-1116.98	NA	QKsNQNGkDskPsst	P06748
P00519-2	ABL1	Abl iso2		AGKAGG	K928	-1116.97	NA	PPAASAGkAGGKPSQ
Q04206	RELA	NFkB-p65		MKKSPF	K315	-1116.97	K315-ub	tFksIMkksPFsGPt	Q04206
P42858	HTT	Huntingtin		SLKSFQ	K15	-1116.92	NA	MkAFEsLksFQQQQQ
Q9NR30	DDX21	DDX21		AEKLIE	K600	-1116.91	NA	HFkQsAEkLIEEKGA
Q09472	EP300	p300		ASKHKQ	K77	-1116.91	NA	MVQDAASkHkQLSEL	Q09472
Q9Y2D1	ATF5	ATF-5		YGKLPP	K29	-1116.83	NA	GWLVDYGkLPPAPAP
Q16236	NFE2L2	NRF2	bZIP_Maf	RGKNKV	K506	-1116.81	NA	RDIRRRGkNkVAAQN
Q14247	CTTN	Cortactin	HS1_rep	GGKFGV	K87	-1116.8	K87-ub	AsHGyGGkFGVEQDR	Q14247
Q14247	CTTN	Cortactin	HS1_rep	GGKFGV	K272	-1116.8	K272-ub	yktGFGGkFGVQsER	Q14247
Q14247	CTTN	Cortactin	HS1_rep	GGKFGV	K124	-1116.8	K124-ub	sVrGFGGkFGVQMDr	Q14247
Q14247	CTTN	Cortactin	HS1_rep	GGKFGV	K235	-1116.8	K235-ub	yVkGFGGkFGVQTDr	Q14247
P04637	TP53	p53	P53_tetramer	PKKKPL	K320	-1116.77	K320-ub	sssPQPkkkPLDGEy
Q09472	EP300	p300	HAT_KAT11	NKKKPG	K1569	-1116.77	NA	SLSRGNkkkPGMPNV	Q09472
Q14247	CTTN	Cortactin	HS1_rep	GGKYGV	K309	-1116.77	NA	yskGFGGkyGVQKDR	Q14247
Q14247	CTTN	Cortactin	HS1_rep	GGKYGV	K161	-1116.77	K161-ub	yssGFGGkyGVQADr	Q14247
Q13285	NR5A1	STF-1	zf-C4	SCKGFF	K34	-1116.77	NA	LLTCESCkGFFkRTV
O14920	IKBKB	IKKB	Pkinase	LCTSFV	T180	-1116.74	NA	LDQGsLCtsFVGTLQ
O15111	CHUK	IKKA	Pkinase	LCTSFV	T179	-1116.74	NA	VDQGsLCtsFVGTLQ
P12931	SRC	Src	Pkinase_Tyr	PIKWTA	K430	-1116.73	K430-ub	QGAkFPIkWTAPEAA
Q08050	FOXM1	FOXM1		PGKEEK	K440	-1116.7	K440-ub	LSSAGPGkEEKLLFG
Q09472	EP300	p300	zf-TAZ	ENKCPV	K1800	-1116.69	NA	AkHCQENkCPVPFCL	Q09472
P17676	CEBPB	C/EBP-beta		AKKTVD	K265	-1116.68	NA	QVkSKAkktVDkHSD
Q09472	EP300	p300	zf-TAZ	SGKSCQ	K386	-1116.67	NA	MTHCQSGkSCQVAHC	Q09472
P35222	CTNNB1	CTNNB1		VLKVLS	K345	-1116.65	K345-ub	WTTSRVLkVLSVCSS	P35222
P20248	CCNA2	CCNA2	Cyclin_N2	NSKQPA	K95	-1116.64	K95-ub	PPWKANSkQPAFTIH
Q92769	HDAC2	HDAC2	Hist_deacetyl	YSKQMQ	K90	-1116.62	K90-ub	DNMSEyskQMQRFNV
P27816	MAP4	MAP4		TAKSVP	K852	-1116.57	NA	EVkKMTAksVPADLs
P11474	ESRRA	ERR1		RQKYKR	K160	-1116.54	NA	RVRGGRQkYkRRPEV
Q8TAP6	CEP76	CEP76		AEKERL	K279	-1116.5	NA	ERQKTAEkERLFLVY
Q92841-3	DDX17	DDX17 iso3		PKKFGN	K30	-1116.5	NA	GGGLPPkkFGNPGER
Q09472	EP300	p300		AEKQPS	K970	-1116.49	NA	NSQAIAEkQPSQEVk	Q09472
Q09472	EP300	p300	Creb_binding	AAKYAN	K2091	-1116.46	NA	FIkQRAAkYANSNPQ	Q09472
O60563	CCNT1	CCNT1		SAKVSL	K386	-1116.36	K386-ub	SkSVPSAkVsLkEYR
P15336	ATF2	ATF-2	bZIP_1	KRKVWV	K374	-1116.34	NA	sRCRQKRkVWVQSLE
P27816	MAP4	MAP4	Tubulin-binding	RSKVGS	K938	-1116.32	NA	DLkNVRskVGstENI
P29590	PML	PML	DUF3583	TSKAVS	K515	-1116.32	NA	QPRPsTSkAVsPPHL	P29590
Q969S2	NEIL2	NEIL2		HGKKLF	K50	-1116.3	NA	QDTQVHGkKLFLRFD
Q01094	E2F1	E2F1		GEKSRY	K125	-1116.29	NA	GVksPGEkSRYETSL
O15527	OGG1	OGG1		GSKGPE	K341	-1116.27	NA	AKRRkGSkGPEG___
Q13547	HDAC1	HDAC1	Hist_deacetyl	AGKGKY	K218	-1116.24	K218-ub	LRDIGAGkGkyYAVN
P0C0S5	H2AFZ	H2AZ	Histone	GGKAGK	K4	-1116.19	NA	____AGGkAGkDSGk
Q92585	MAML1	MAML1		LNKKRL	K188	-1116.17	K188-ub	LGLDsLNkkRLADSS
Q01860	POU5F1	Oct4	Pou	KQKRIT	K156	-1116.14	K156-ub	FAkLLkQkRITLGYt
P26358	DNMT1	DNMT1		KLKEEP	K259	-1116.14	NA	PTPKQKLkEEPDREA
Q14457	BECN1	beclin 1	APG6	ALKFML	K430	-1116.12	NA	EQWTkALkFMLTNLk
Q09472	EP300	p300	Bromodomain	IVKSPM	K1094	-1116.12	NA	PDyFDIVkSPMDLST	Q09472
P40763	STAT3	STAT3		FGKYCR	K685	-1116.11	K685-ub	PkEEAFGkyCRPEsQ	P40763
Q8NHS0	DNAJB8	DNAJB8		NGKEQL	K223	-1116.1	NA	kSVtVNGkEQLKWMD	Q8NHS0
P98177	FOXO4	FOXO4		SSKLAT	K407	-1116.07	NA	GGLPSSSkLATGVGL
Q09472	EP300	p300	HAT_KAT11	SQKLYA	K1583	-1116.03	K1583-ub	VsNDLsQkLYATMEk	Q09472
Q15831	STK11	LKB1	Pkinase	KVKEVL	K64	-1116.03	NA	EGSYGKVkEVLDSET
Q13148	TARDBP	TDP-43		SRKVFV	K192	-1115.95	K192-ub	DEPLRSRkVFVGRCT	Q13148
Q09472	EP300	p300		KRKLIQ	K336	-1115.94	NA	TADPEKRkLIQQQLV	Q09472
Q6R327	RICTOR	RICTOR	RICTOR_phospho	DPKGGK	K1116	-1115.89	NA	HRSSSDPkGGkLSSE
P11474	ESRRA	ERR1	zf-C4	FTKCLR	K138	-1115.86	NA	CQACRFTkCLRVGML
P31153	MAT2A	MAT2A	S-AdoMet_synt_N	YQKVVR	K81	-1115.8	K81-ub	RAAVDYQkVVREAVk
P17096	HMGA1	HMGA1		AAKTRK	K71	-1115.79	NA	skNkGAAktrktttt
P17096-2	HMGA1	HMGA1 iso2		AAKTRK	K60	-1115.79	NA	skNkGAAkTRkTTTt
P33076	CIITA	CIITA		GQKSQK	K141	-1115.79	NA	MPAEVGQkSQkRPFP
P06733	ENO1	ENO1	Enolase_C	KEKYGK	K199	-1115.76	K199-ub	LkNVIkEkYGkDAtN	P06733
P26358	DNMT1	DNMT1	BAH	DFKAVQ	K1054	-1115.73	NA	EEAVVDFkAVQGRCT
P05114	HMGN1	HMGN1	HMG14_17	EPKRRS	K18	-1115.68	NA	GAAkEEPkRRsARLs
P05787	KRT8	K8		DGKLVS	K472	-1115.68	K472-ub	kIEtRDGkLVsEssD
P09038	FGF2	FGF2	FGF	GSKTGP	K271	-1115.68	K271-ub	GQYkLGSkTGPGQkA
Q8NEB9	PIK3C3	PIK3C3	PI3_PI4_kinase	LNKEMV	K781	-1115.64	K781-ub	PPPMKLNkEMVEGMG
P04075	ALDOA	ALDOA	Glycolytic	FAKWRC	K147	-1115.64	K147-ub	kDGADFAkWRCVLkI
P14618	PKM	PKM	PK	AEKVFL	K305	-1115.59	K305-ub	GIEIPAEkVFLAQkM	P14618
O60879	DIAPH2	Diaphanous-2	FH2	MMKLYE	K970	-1115.59	NA	TMHNNMMkLYENLGE
Q16665	HIF1A	HIF1A		FDKLKK	K389	-1115.55	K389-ub	DTSSLFDkLkKEPDA	Q16665
Q8NEB9	PIK3C3	PIK3C3		EGKREQ	K29	-1115.54	K29-ub	KIGsLEGkREQKSYk
P26358	DNMT1	DNMT1		DLKYGQ	K366	-1115.52	NA	yLDDPDLkYGQHPPD
P43351	RAD52	RAD52	Rad52_Rad22	LNKLPR	K177	-1115.51	K177-ub	DyLRsLNkLPRQLPL
Q09472	EP300	p300	KIX	ALKDRR	K601	-1115.51	NA	TPDPAALkDRRMENL	Q09472
P05114	HMGN1	HMGN1	HMG14_17	AAKDKS	K42	-1115.48	NA	KPKkAAAkDKSSDkK
P10275	AR	AR		ARKLKK	K631	-1115.48	NA	GMTLGARkLkkLGNL
P50549	ETV1	ETV1	ETS_PEA3_N	KRKFIN	K33	-1115.46	NA	PTNVRKRkFINRDLA
P56545	CTBP2	CTBP2		KVKRQR	K10	-1115.45	NA	LVDkHkVkRQRLDRI
Q13451	FKBP5	FKBP5	FKBP_C	TLKSFE	K248	-1115.44	K248-ub	LIyEVTLkSFEKAKE
Q14134	TRIM29	TRIM29		TPKGGV	K478	-1115.41	NA	ysMyLtPkGGVRTSy
O15265	ATXN7	ataxin-7		SVKVEK	K257	-1115.41	NA	RIMTPSVkVEKIHPK
Q09472	EP300	p300	HAT_KAT11	KNKSSL	K1560	-1115.4	NA	NkkTSkNkSSLSRGN	Q09472
P51692	STAT5B	STAT5B		YSKYYT	K681	-1115.4	K681-ub	PkDEVYSkyytPVPC
Q04206	RELA	NFkB-p65		IMKKSP	K314	-1115.39	K314-ub	EtFksIMkksPFsGP	Q04206
P55072	VCP	VCP		ACKLAI	K696	-1115.38	K696-ub	EICQRACkLAIREsI	P55072
P43351	RAD52	RAD52		AEKSEA	K286	-1115.37	NA	VStPSAEksEAAPPA
P62826	RAN	RAN	Ras	EKKYVA	K38	-1115.37	K38-ub	LtGEFEkkyVATLGV
Q9Y2Y9	KLF13	KLF13	zf-C2H2	YGKSSH	K180	-1115.36	K180-ub	GCEkVYGkSSHLkAH
Q9UPG8	PLAGL2	PLAGL2		LPKVEV	K356	-1115.35	NA	YLPDkLPkVEVDSFL
Q86XT4	TRIM50	TRIM50	SPRY	SRKGKL	K373	-1115.28	NA	IKGTASRkGKLNRSP	Q86XT4
P19338	NCL	NCL		PAKAVT	K102	-1115.23	K102-ub	kktVtPAkAVttPGk	P19338
P04637	TP53	p53		RKKGEP	K292	-1115.2	K292-ub	EEENLrkkGEPHHEL
Q9H4B7	TUBB1	TUBB1		LRKLAV	K252	-1115.18	K252-ub	QLNADLRkLAVNMVP
Q8N163	CCAR2	DBC-1	S1-like	AVKVQT	K112	-1115.17	K112-ub	AVPWNAVkVQtLsNQ	Q8N163
P50750	CDK9	CDK9	Pkinase	VLKLAD	K164	-1115.16	K164-ub	ITRDGVLkLADFGLA
P14316	IRF2	IRF2	IRF	DPKTWK	K75	-1115.13	NA	GVDKPDPkTWkANFR
P05204	HMGN2	HMGN2	HMG14_17	KRKAEG	K5	-1115.11	NA	___MPkRkAEGDAkG
P11308	ERG	ERG		GGKMVG	K92	-1115.11	NA	CsVAkGGkMVGsPDT
P16104	H2AX	H2AX	Histone	LRKGHY	K36	-1115.09	NA	rVHRLLRkGHyAERV
P05412	JUN	Jun	bZIP_1	ASKCRK	K268	-1115.08	NA	RNRIAASkCRkRkLE
P31040	SDHA	SDHA	FAD_binding_2	SLKFGK	K179	-1115.04	K179-ub	AFGGQsLkFGKGGQA
P27695	APEX1	APE1		NDKEAA	K35	-1115.03	NA	TAAkkNDkEAAGEGP	P27695
P05787	KRT8	K8	Filament	YRKLLE	K393	-1114.99	K393-ub	IEIATYRkLLEGEEs
O60313	OPA1	OPA1		TGKRVQ	K931	-1114.98	NA	KIkLLtGkRVQLAED
Q01196	RUNX1	AML1		PGKMSE	K24	-1114.97	K24-ub	stALsPGkMSEALPL
P05114	HMGN1	HMGN1	HMG14_17	KRKVSS	K5	-1114.89	K5-ub	___MPkRkVssAEGA
P04637	TP53	p53		HLKSKK	K370	-1114.86	K370-ub	RAHsSHLkskkGQst
P42858	HTT	Huntingtin		IKKNGA	K176	-1114.86	NA	ELYKEIKkNGAPRSL
Q10471	GALNT2	GALNT2		SDKLRM	K111	-1114.86	K111-ub	FNQVEsDkLRMDRAI
O60566	BUB1B	BUB1B		ALKAPS	K250	-1114.85	K250-ub	IRVGGALkAPSQNRG
P23443	RPS6KB1	p70S6K		ISKRPE	K516	-1114.84	NA	QAFPMISkRPEHLrM
P23443-2	RPS6KB1	p70S6K iso2		ISKRPE	K493	-1114.84	NA	QAFPMISkRPEHLRM
Q86UQ8	NFE4	NF-E4		PRKQAT	K43	-1114.84	K43-ub	DLPLRPRkQATAAGQ
Q15691	MAPRE1	EB1	EB1	FGKLRN	K220	-1114.83	K220-ub	ERDFyFGkLRNIELI	Q15691
P50750	CDK9	CDK9	Pkinase	VFKARH	K35	-1114.83	K35-ub	GTFGEVFkARHRKTG
Q13315	ATM	ATM		QEKLKG	K3016	-1114.77	NA	VLMRLQEkLKGVEEG	Q13315
P09429	HMGB1	HMGB1		MGKGDP	K3	-1114.72	NA	_____MGkGDPKKPR
P26583	HMGB2	HMGB2		MGKGDP	K3	-1114.72	NA	_____MGkGDPNKPr
P11021	HSPA5	GRP78	HSP70	GGKLSS	K585	-1114.72	K585-ub	DkEkLGGkLssEDkE	P11021
Q6R327	RICTOR	RICTOR	RICTOR_phospho	GGKLSS	K1119	-1114.72	NA	SSDPkGGkLSSESkT
Q01094	E2F1	E2F1		GVKSPG	K120	-1114.72	NA	rHPGkGVksPGEkSR
O60934	NBN	NBS1		GSKNVD	K208	-1114.7	K208-ub	DEPSIGSkNVDLSGR	O60934
O75528	TADA3	TADA3L		KSKNLQ	K124	-1114.7	NA	GPGRPkSkNLQPkIQ
P27695	APEX1	APE1		GKKGAV	K7	-1114.68	K7-ub	_MPkRGkkGAVAEDG	P27695
P04637	TP53	p53	P53	TAKSVT	K120	-1114.65	K120-ub	FLhSGTAkSVTCTyS
Q00403	GTF2B	GTF2B	TFIIB	ARKAVE	K238	-1114.65	K238-ub	AATHIARkAVELDLV
P01116	KRAS	KRas	Ras	SAKTRQ	K147	-1114.63	K147-ub	PFIEtSAktRQRVED
Q9GZS1	POLR1E	POLR1E	RNA_pol_I_A49	IAKAMR	K373	-1114.63	NA	kRMMEIAkAMRLKIS
P52565	ARHGDIA	RhoGDI alpha	Rho_GDI	KYKEAL	K52	-1114.62	K52-ub	DEsLRKykEALLGRV	P52565
Q8TDD2	SP7	osterix	zf-C2H2	YGKASH	K307	-1114.61	NA	GCGKVYGkASHLkAH
P35558	PCK1	PCK1	PEPCK_N	RLKKYD	K70	-1114.59	NA	EGILRRLkkYDNCWL
O60934	NBN	NBS1	NIBRIN_BRCT_II	NAKQHK	K233	-1114.59	NA	TFIFLNAkQHKKLSS	O60934
P27816	MAP4	MAP4	Tubulin-binding	SKKVSY	K998	-1114.59	K998-ub	kVQIVskkVsysHIQ
P42858	HTT	Huntingtin		VPKIMA	K234	-1114.52	NA	TLAAAVPkIMASFGN
P10275	AR	AR		LKKLGN	K634	-1114.49	NA	LGARkLkkLGNLKLQ
P06744	GPI	G6PI	PGI	DGKDVM	K116	-1114.49	K116-ub	tPILVDGkDVMPEVN
Q09472	EP300	p300	ZZ	ECKHHV	K1674	-1114.49	NA	VYTCNECkHHVETRW	Q09472
P15976	GATA1	GATA1		KGKKKR	K314	-1114.48	NA	RKAsGkGkkkRGssL
P29590	PML	PML	DUF3583	PRKVIK	K487	-1114.46	NA	sQtQCPRkVIkMEsE	P29590
P17844	DDX5	DDX5		GKKFGN	K33	-1114.45	K33-ub	AGPLsGkkFGNPGEk
Q99741	CDC6	CDC6		TIKSPS	K105	-1114.43	NA	FDNQLTIksPSkREL
P62805	HIST1H4A	H4		LGKGGA	K12	-1114.43	K12-ub	kGGkGLGkGGAkRHR	P62805
Q9NP62	GCM1	GCM1		SSKWDF	K409	-1114.4	NA	SLPSkSSkWDFEEEM
P36956	SREBF1	SREBP-1	HLH	IEKRYR	K333	-1114.39	NA	TAHNAIEkRYRSsIN
P19338	NCL	NCL		GKKGAA	K125	-1114.39	NA	LVAtPGkkGAAIPAk	P19338
Q99814	EPAS1	HIF2A		SEKSNF	K385	-1114.34	K385-ub	GKGAVsEkSNFLFTk
P58012	FOXL2	FOXL2	Forkhead	NKKGWQ	K96	-1114.34	K96-ub	PFyEKNKkGWQNsIR
Q15746	MYLK	smMLCK		SRKSEY	K608	-1114.34	NA	HEkKSSRkSEyLLPV
Q09472	EP300	p300		NIKQKL	K1810	-1114.3	NA	VPFCLNIkQkLRQQQ	Q09472
P36956	SREBF1	SREBP-1	HLH	GEKRTA	K324	-1114.28	K324-ub	SAQSrGEkRTAHNAI
Q14191	WRN	WRN		GNKVER	K366	-1114.21	K366-ub	GEDVLGNkVERKEDG
P15976	GATA1	GATA1		GKKKRG	K315	-1114.17	NA	KAsGkGkkkRGssLG
Q14247	CTTN	Cortactin	HS1_rep	GGKYGI	K198	-1114.14	K198-ub	yskGFGGkyGIDkDK	Q14247
P35222	CTNNB1	CTNNB1		DRKAAV	K19	-1114.14	K19-ub	MAMEPDRkAAVsHWQ	P35222
Q9BZS1	FOXP3	FOXP3		LTKASS	K268	-1114.13	NA	AGkMALTkAsSVAss
P33076	CIITA	CIITA		SQKRPF	K144	-1114.11	NA	EVGQkSQkRPFPEEL
Q92585	MAML1	MAML1		NKKRLA	K189	-1114.11	NA	GLDsLNkkRLADSSL
P19338	NCL	NCL		GKKGAT	K110	-1114.04	K110-ub	AVttPGkkGAtPGkA	P19338
P33778	HIST1H2BB	H2B		VTKYTS	K120	-1114.03	K120-ub	EGtkAVtkytsSk__	P33778
P08559	PDHA1	PDHA1	E1_dh	YYKRGD	K244	-1114.01	K244-ub	AAStDyykrGDFIPG	P08559
Q06413	MEF2C	MEF2C		LNKNMQ	K234	-1114.01	NA	VsPGNLNkNMQAksP
Q13043	STK4	MST1	Pkinase	LEKLGE	K35	-1113.98	K35-ub	EVFDVLEkLGEGsyG	Q13043
P05114	HMGN1	HMGN1	HMG14_17	SDKKVQ	K48	-1113.97	NA	AkDKSSDkKVQTkGk
Q99708	RBBP8	CtIP		ALKTIP	K526	-1113.97	K526-ub	VTLyEALkTIPkGFS
P51692	STAT5B	STAT5B		TAKAVD	K694	-1113.96	K694-ub	PCESAtAkAVDGyVk
Q09472	EP300	p300		KQKLRQ	K1812	-1113.87	NA	FCLNIkQkLRQQQLQ	Q09472
Q6R327	RICTOR	RICTOR	RICTOR_phospho	ESKTSN	K1125	-1113.87	K1125-ub	GkLSSESkTSNRRIR
Q01543	FLI1	FLI1		ISKNTE	K252	-1113.87	NA	GGAQTISkNTEQRPQ
P00558	PGK1	PGK1	PGK	VEKACA	K106	-1113.86	K106-ub	CVGPEVEkACANPAA	P00558
Q9H4B7	TUBB1	TUBB1	Tubulin_C	STKEVD	K324	-1113.84	NA	FRGKMSTkEVDQQLL
P49715	CEBPA	C/EBP-alpha	bZIP_2	VRKSRD	K298	-1113.78	NA	RNNIAVRkSRDkAKQ
P53396	ACLY	ACLY	CoA_binding	VFKNMA	K554	-1113.77	K554-ub	EILIPVFkNMADAMR
O15392	BIRC5	Survivin		KNKIAK	K112	-1113.76	NA	DRERAkNkIAkEtNN	O15392
P58012	FOXL2	FOXL2		FEKGNY	K140	-1113.73	NA	ACEDMFEkGNYRRRR
Q13309	SKP2	SKP2		RLKSKG	K71	-1113.71	NA	sPPRkRLkskGsDkD
Q16666	IFI16	IFI16	HIN	RVKVFN	K614	-1113.69	K614-ub	ENEVFRVkVFNIDLk
Q9UBK2	PPARGC1A	PGC-1 alpha		ENKTIE	K278	-1113.69	NA	KGsPFENkTIERTLs
Q16666	IFI16	IFI16		ISKMND	K451	-1113.68	K451-ub	kSEDTISkMNDFMRM
P50750	CDK9	CDK9		RRKGSQ	K345	-1113.66	K345-ub	yLAPPRRkGsQItQQ
Q14247	CTTN	Cortactin	HS1_rep	MDKNAS	K319	-1113.61	NA	VQKDRMDkNAstFED	Q14247
P04179	SOD2	SOD2	Sod_Fe_N	EEKYQE	K68	-1113.59	NA	NLNVTEEkYQEALAK
P40763	STAT3	STAT3	STAT_int	RIKQFL	K87	-1113.58	K87-ub	QHNLRRIkQFLQSRY	P40763
P00480	OTC	OTC	OTCace	VTKLAE	K231	-1113.57	NA	EPDASVTkLAEQYAK
Q96EP5	DAZAP1	DAZAP1	RRM_1	AEKQRP	K150	-1113.55	K150-ub	VMIYDAEkQRPRGFG
Q12778	FOXO1	FOXO1A		KKKASL	K274	-1113.47	NA	RSRAAKKkAsLQSGQ
P49715	CEBPA	C/EBP-alpha	bZIP_2	RDKAKQ	K302	-1113.47	NA	AVRkSRDkAKQRNVE
P09038	FGF2	FGF2	FGF	GQKAIL	K277	-1113.45	NA	SkTGPGQkAILFLPM
P33778	HIST1H2BB	H2B	Histone	SKKAIT	K16	-1113.41	NA	APkkGskkAItkAQk	P33778
Q10471	GALNT2	GALNT2		FRKQHP	K363	-1113.38	K363-ub	RVGHVFRkQHPYtFP
Q16236	NFE2L2	NRF2	bZIP_Maf	LKKQLS	K555	-1113.36	NA	kSLHLLkkQLstLyL
P33778	HIST1H2BB	H2B	Histone	QKKDGK	K24	-1113.34	NA	AItkAQkkDGKkRKR	P33778
P04179	SOD2	SOD2	Sod_Fe_C	FDKFKE	K130	-1113.31	K130-ub	RDFGsFDkFkEKLTA
P54577	YARS	YARS	tRNA-synt_1b	KKKLKK	K244	-1113.3	NA	rkEDVKKkLKkAFCE
Q99612	KLF6	KLF6	zf-C2H2	HLKAHQ	K218	-1113.3	NA	YTkSSHLkAHQRtHt
P62937	PPIA	PPIA	Pro_isomerase	GEKFED	K82	-1113.3	K82-ub	GksIyGEkFEDENFI
P0C0S5	H2AFZ	H2AZ	Histone	AGKDSG	K7	-1113.29	NA	_AGGkAGkDSGkAkT
P56545	CTBP2	CTBP2		KHKVKR	K8	-1113.28	NA	MALVDkHkVkRQRLD
P09038	FGF2	FGF2	FGF	QYKLGS	K267	-1113.24	K267-ub	LkRTGQYkLGSkTGP
P05198	EIF2S1	eIF2-alpha	EIF_2_alpha	KYKRPG	K143	-1113.23	K143-ub	WVFDDkYkRPGyGAy
Q8N884	CGAS	cGAS	Mab-21	LDKFSS	K432	-1113.21	K432-ub	KDKKHLDkFSSYHVK
P00505	GOT2	GOT2	Aminotran_1_2	DPKTCG	K185	-1113.19	K185-ub	GYRYYDPkTCGFDFT
P10242	MYB	Myb	Cmyb_C	PLKMLP	K485	-1113.19	K485-ub	EIkYGPLkMLPQTPS
P61244	MAX	MAX	HLH	LDKATE	K66	-1113.18	NA	SRAQILDkAtEyIQy
Q8N884	CGAS	cGAS	Mab-21	DIKDTD	K292	-1113.1	K292-ub	kEEINDIkDtDVIMK
Q13451	FKBP5	FKBP5		NEKGTD	K441	-1113.1	K441-ub	sEGVTNEkGtDsQAM
P27695	APEX1	APE1		KSKTAA	K27	-1113.1	K27-ub	EPEAkkSkTAAkkND	P27695
P07900	HSP90AA1	HSP90A	HSP90	VTKEGL	K546	-1113.06	K546-ub	ktLVsVTkEGLELPE	P07900
P04406	GAPDH	GAPDH		GAKRVI	K117	-1113.05	K117-ub	AHLQGGAkRVIIsAP	P04406
Q01130	SRSF2	SFRS2	RRM_1	YTKESR	K52	-1113.05	NA	IPRDRYTkESrGFAF
Q92993	KAT5	Tip60		KRKVEV	K150	-1113.01	NA	NHRSTkRkVEVVsPA	Q92993
Q09472	EP300	p300	HAT_KAT11	SDKTVE	K1331	-1113	NA	RVVHASDkTVEVkPG	Q09472
O14777	NDC80	HEC1	Ndc80_HEC	ERKVSL	K53	-1112.96	NA	NkPtsERkVsLFGkR
Q6N021	TET2	TET2		PIKNLL	K1117	-1112.93	NA	KLLDtPIkNLLDtPV
P68431	HIST1H3A	H3	Histone	RTKQTA	K4	-1112.91	NA	____ArtkQtArkst	P68431
P56817	BACE1	BACE	Asp	DCKEYN	K279	-1112.88	NA	QDLkMDCkEYNYDkS
Q14790	CASP8	CASP8	DED	EGKLDI	K156	-1112.86	K156-ub	RVILGEGkLDILkRV
P19338	NCL	NCL		AGKNQG	K9	-1112.83	NA	VkLAKAGkNQGDPkk	P19338
Q16665	HIF1A	HIF1A		EFKLEL	K532	-1112.78	K532-ub	SDMVNEFkLELVEkL	Q16665
P48735	IDH2	IDH2	Iso_dh	MTKDLA	K413	-1112.75	K413-ub	VESGAMTkDLAGCIH
P50750	CDK9	CDK9	Pkinase	GQKVAL	K44	-1112.74	K44-ub	RHRKTGQkVALkkVL
P12956	XRCC6	Ku70	Ku	DTKRSQ	K317	-1112.72	K317-ub	LLLPsDTkrsQIyGs	P12956
O60313	OPA1	OPA1		KIKLLT	K926	-1112.67	NA	EDGEkKIkLLtGkRV
P14136	GFAP	GFAP	Filament	RSKFAD	K260	-1112.67	NA	AEEWYRSkFADLTDA
Q9BZS1	FOXP3	FOXP3		PRKDST	K179	-1112.65	NA	PNPSAPRkDSTLSAV
P05787	KRT8	K8	Filament	MNKVEL	K207	-1112.63	K207-ub	VDEAyMNkVELEsRL
Q01860	POU5F1	Oct4	Pou	FAKLLK	K151	-1112.61	K151-ub	kELEQFAkLLkQkRI
P17844	DDX5	DDX5		KKKWNL	K45	-1112.61	K45-ub	GEkLVkkkWNLDELP
P22415	USF1	USF1		DEKRRA	K199	-1112.59	NA	PRTTRDEkRRAQHNE
Q9BVJ6	UTP14A	UTP14A	Utp14	PIKAED	K733	-1112.59	NA	GHIINPIkAEDVGYR
Q99612	KLF6	KLF6	zf-C2H2	YTKSSH	K213	-1112.57	NA	GCRkVYTkSSHLkAH
P05204	HMGN2	HMGN2	HMG14_17	MPKRKA	K3	-1112.55	NA	_____MPkRkAEGDA
P12956	XRCC6	Ku70	Ku_C	RPKVEY	K556	-1112.53	K556-ub	GsGSkRPkVEYsEEE	P12956
P04179	SOD2	SOD2	Sod_Fe_N	HSKHHA	K53	-1112.52	NA	IMQLHHSkHHAAyVN
P56817	BACE1	BACE	Asp	LRKGVY	K126	-1112.52	NA	STYRDLRkGVYVPYT
P11021	HSPA5	GRP78	HSP70	VEKKTK	K122	-1112.51	NA	LPFkVVEkkTkPyIQ	P11021
P63241	EIF5A	EIF5A		TSKTGK	K47	-1112.48	K47-ub	IVEMsTskTGKHGHA
Q9GZV4	EIF5A2	EIF5A2		TSKTGK	K47	-1112.48	K47-ub	IVEMsTskTGKHGHA
O60356	NUPR1	NUPR1	Phospho_p8	VTKLQN	K69	-1112.45	NA	HERkLVTkLQNSERk
P23025	XPA	XPA		APKIID	K67	-1112.44	K67-ub	ANVkAAPkIIDTGGG
Q9BZS1	FOXP3	FOXP3	FOXP-CC	LEKEKL	K250	-1112.42	NA	EQQLVLEkEkLSAMQ
Q09472	EP300	p300		DKKAVP	K292	-1112.41	NA	sPFAMDkkAVPGGGM	Q09472
Q14526	HIC1	HIC1		WMKHEP	K333	-1112.39	NA	SLLYRWMkHEPGLGs
Q14134	TRIM29	TRIM29		LQKEQL	K275	-1112.38	K275-ub	ETELSLQkEQLQLkI
Q9Y2Y9	KLF13	KLF13		EKKFSC	K226	-1112.34	K226-ub	RtHtGEkkFSCPICE
P38936	CDKN1A	p21Cip1		FSKRKP	K161	-1112.34	K161-ub	kRrLIFSkRkP____	P38936
Q09472	EP300	p300	zf-TAZ	KRKTNG	K1774	-1112.33	NA	HTkGCkRkTNGGCPI	Q09472
O00327	ARNTL	BMAL1		GGKKIL	K538	-1112.19	NA	DASSPGGkKILNGGT
Q10471	GALNT2	GALNT2	Ricin_B_lectin	RQKWEQ	K521	-1112.16	K521-ub	RENDSRQkWEQIEGN
P00441	SOD1	SOD1	Sod_Cu	SRKHGG	K71	-1112.14	K71-ub	HFNPLsRkHGGPkDE	P00441
Q09472	EP300	p300		KHKQLS	K79	-1112.14	NA	QDAASkHkQLSELLR	Q09472
Q09472	EP300	p300		MEKLGL	K1707	-1112.13	NA	NHDHkMEkLGLGLDD	Q09472
P48436	SOX9	SOX9		HIKTEQ	K398	-1112.12	NA	QSQRTHIkTEQLSPS
O60934	NBN	NBS1	Nbs1_C	FKKVTY	K690	-1112.12	NA	kNFKKFKkVTyPGAG	O60934
Q09472	EP300	p300	HAT_KAT11	LDKAVS	K1473	-1112.09	NA	WYKKMLDkAVSERIV	Q09472
P41182	BCL6	Bcl-6		KYKFIV	K379	-1112.05	NA	ACNWKKYkFIVLNsL
P31946	YWHAB	14-3-3 beta	14-3-3	ESKVFY	K117	-1112.01	K117-ub	NATQPEskVFyLkMk
P26358	DNMT1	DNMT1	BAH	PVKRPR	K957	-1112	K957-ub	IKLSsPVkRPRkEPV
P50549	ETV1	ETV1	ETS_PEA3_N	GEKCLY	K116	-1111.99	NA	FKFSYGEkCLYNVSA
P11308	ERG	ERG		VAKGGK	K89	-1111.98	NA	PDECsVAkGGkMVGs
O00444	PLK4	PLK4	Pkinase	DKKAMY	K46	-1111.97	NA	AIKMIDkkAMYkAGM
Q68CJ9	CREB3L3	CREB3L3	bZIP_1	LEKQNL	K294	-1111.97	NA	RKVLHLEkQNLSLLE
Q96K30	RITA1	RITA1	RITA	MAKGDA	K131	-1111.96	NA	FGAPRMAkGDAAkLR
Q9NQB0	TCF7L2	TCF7L2	CTNNB1_binding	ALKDAR	K173	-1111.93	NA	LQSRQALkDARsPsP
Q05516	ZBTB16	PLZF		MQKHMK	K647	-1111.89	NA	PSLSSMQkHMkGHkP	Q05516
Q92841-3	DDX17	DDX17 iso3		PPKKFG	K29	-1111.85	NA	GGGGLPPkkFGNPGE
Q8N884	CGAS	cGAS	Mab-21	TEKLEN	K479	-1111.84	NA	LQCLRTEkLENYFIP
Q9H0A0	NAT10	ALP	Helicase_RecD	SLKLIQ	K426	-1111.84	K426-ub	TGRSLSLkLIQQLRQ
P01106	MYC	Myc	Myc_N	ARKDSG	K157	-1111.76	K157-ub	AsYQAARkDSGsPNP	P01106
P50750	CDK9	CDK9	Pkinase	LKKVLM	K49	-1111.76	K49-ub	GQkVALkkVLMENEk
O15350	TP73	p73		SAKNGA	K321	-1111.75	NA	ALNESSAkNGAASkR
Q969S2	NEIL2	NEIL2		ANKRGD	K154	-1111.74	NA	SRAKKANkRGDWRDP
P62988	UBA52-RPS27A-UBB-UBC	ubiquitin	ubiquitin	FVKTLT	K6	-1111.72	K6-ub	__MQIFVktLTGktI
Q92841-3	DDX17	DDX17 iso3		KKKWDL	K42	-1111.72	NA	GERLRKKkWDLSELP
P05114	HMGN1	HMGN1	HMG14_17	PAKVEA	K31	-1111.7	K31-ub	LsAkPPAkVEAKPKk
P58012	FOXL2	FOXL2		DSKTGA	K366	-1111.7	NA	SYWDHDSkTGALHSR
P49773	HINT1	HINT1		FGKIIR	K21	-1111.68	K21-ub	GGDTIFGkIIRKEIP
Q09472	EP300	p300	Bromodomain	CSKLSE	K1144	-1111.63	NA	RVYKYCSkLSEVFEQ	Q09472
Q00987	MDM2	MDM2		RHKSDS	K185	-1111.62	NA	ERQRkRHksDsIsLs
P15172	MYOD1	MyoD	Basic	KRKTTN	K104	-1111.62	NA	ACkACkRkTTNADRR
Q16236	NFE2L2	NRF2		FTKDKH	K443	-1111.62	NA	HrktPFTkDkHsSRL
P10636-8	MAPT	Tau iso8	Tubulin-binding	INKKLD	K280	-1111.61	NA	GkVQIINkkLDLsNV
P51003	PAPOLA	PAP-alpha		ATKIPT	K641	-1111.6	NA	TSGNAATkIPtPIVG
P00519	ABL1	Abl		SSKRFL	K711	-1111.59	NA	EGGGssskRFLRSCs
P01106	MYC	Myc	Myc_N	AAKRVK	K323	-1111.57	K323-ub	RkDYPAAkRVkLDsV	P01106
P49841	GSK3B	GSK3B	Pkinase	SAKQLV	K205	-1111.57	K205-ub	LCDFGsAkQLVRGEP	P49841
Q9P0J1	PDP1	PDP1		LSKMLS	K502	-1111.51	K502-ub	VDHERLSkMLSLPEE
P11413	G6PD	G6PD	G6PD_C	YTKMMT	K403	-1111.47	K403-ub	PNEAVytkMMTKkPG
Q09472	EP300	p300	KIX	ARKVEG	K614	-1111.45	K614-ub	NLVAyARkVEGDMyE	Q09472
Q16236	NFE2L2	NRF2		KDKHSS	K445	-1111.43	NA	ktPFTkDkHsSRLEA
P17480	UBTF	UBF	HMG_box_2	KKKDYE	K352	-1111.41	K352-ub	KKCDQKKkDYEVELL
Q6N021	TET2	TET2		QIKKLK	K110	-1111.4	NA	LSGLLQIkkLKQDQK
Q12778	FOXO1	FOXO1A		FAKSRS	K265	-1111.39	NA	DNNskFAkSRSRAAK
Q13761	RUNX3	AML2	Runt	AIKVTV	K171	-1111.37	NA	ATYHRAIkVtVDGPR
Q16665	HIF1A	HIF1A		NDKKKI	K10	-1111.36	NA	GAGGANDkkkISSER	Q16665
P23771	GATA3	GATA3		KPKRRL	K304	-1111.36	NA	NRPLIKPkRRLsAAR
Q04206	RELA	NFkB-p65	RHD_dimer	CDKVQK	K218	-1111.29	K218-ub	EIFLLCDkVQkEDIE	Q04206
Q99549	MPHOSPH8	MPHOSPH8		GLKTLK	K439	-1111.25	NA	RKEPkGLkTLKEIRN
Q09472	EP300	p300		INKEQF	K1228	-1111.24	NA	QPQTTINkEQFSKRK	Q09472
Q09472	EP300	p300	zf-TAZ	ICKQLI	K1783	-1111.24	NA	NGGCPICkQLIALCC	Q09472
P09874	PARP1	PARP1		RGKSGA	K498	-1111.23	NA	EVVAPRGksGAALsk
P06733	ENO1	ENO1	Enolase_C	ENKEGL	K221	-1111.17	K221-ub	APNILENkEGLELLk	P06733
Q09472	EP300	p300	zf-TAZ	HAKHCQ	K1794	-1111.13	NA	ALCCYHAkHCQENkC	Q09472
P14316	IRF2	IRF2	IRF	TWKANF	K78	-1111.03	K78-ub	KPDPkTWkANFRCAM
O75469	NR1I2	PXR	zf-C4	MKKEMI	K109	-1111.01	NA	CLESGMKkEMIMsDE
Q09472	EP300	p300		CEKCFN	K1203	-1110.98	NA	NRYHFCEkCFNEIQG	Q09472
Q9H3D4	TP63	p63	P53	VYKKAE	K232	-1110.97	NA	IRAMPVykKAEHVTE
P62988	UBA52-RPS27A-UBB-UBC	ubiquitin	ubiquitin	KAKIQD	K29	-1110.95	K29-ub	tIENVkAkIQDkEGI
P61244	MAX	MAX		SRKKLR	K153	-1110.95	NA	PEEPQSRkkLRMEAS
Q9P0J1	PDP1	PDP1	PP2C	FSKEAS	K202	-1110.95	K202-ub	HPNDyFSkEASkLYF
P52564	MAP2K6	MKK6	Pkinase	VDSVAK	S207	-1110.95	NA	IsGyLVDsVAKtIDA
Q16236	NFE2L2	NRF2	bZIP_Maf	KEKLLK	K538	-1110.94	NA	HLkDEkEkLLkEkGE
P27797	CALR	Calreticulin	Calreticulin	INKDIR	K159	-1110.94	K159-ub	GkNVLINkDIRCKDD
P01106	MYC	Myc	Myc_N	AAKLVS	K143	-1110.91	NA	SGFSAAAkLVSEkLA	P01106
P36507	MAP2K2	MEK2	Pkinase	IDSMAN	S222	-1110.88	NA	VsGQLIDsMANsFVG
Q16236	NFE2L2	NRF2	bZIP_Maf	DEKEKL	K536	-1110.88	NA	LDHLkDEkEkLLkEk
P11021	HSPA5	GRP78	HSP70	QTKTFA	K138	-1110.87	K138-ub	DIGGGQTktFAPEEI	P11021
Q8N884	CGAS	cGAS	Mab-21	IEKEIL	K384	-1110.87	K384-ub	LSFSHIEkEILNNHG
P04406	GAPDH	GAPDH	Gp_dh_C	NGKLTG	K227	-1110.84	K227-ub	VIPELNGkLtGMAFR	P04406
P07900	HSP90AA1	HSP90A	HSP90	SLKDYC	K478	-1110.8	K478-ub	GDEMVsLkDyCtRMk	P07900
Q14151	SAFB2	SAFB2		VVKREP	K293	-1110.79	K293-ub	DsLLAVVkREPAEQP
Q09472	EP300	p300	HAT_KAT11	SAKELP	K1499	-1110.79	K1499-ub	EDRLTSAkELPYFEG	Q09472
P06401	PGR	PR	Prog_receptor	AHKVLP	K183	-1110.73	K183-ub	SGTAAAHkVLPRGLs
P0DPH7	TUBA3C	TUBA3C	Tubulin	SDKTIG	K40	-1110.69	K40-ub	DGQMPsDktIGGGDD
Q71U36	TUBA1A	TUBA1A	Tubulin	SDKTIG	K40	-1110.69	K40-ub	DGQMPsDktIGGGDD	Q71U36
Q9BQE3	TUBA1C	TUBA1C	Tubulin	SDKTIG	K40	-1110.69	K40-ub	DGQMPsDktIGGGDD	Q9BQE3
Q96K30	RITA1	RITA1	RITA	AAKLRA	K136	-1110.68	NA	MAkGDAAkLRALLWt
O00716	E2F3	E2F3		SEKTRY	K176	-1110.66	NA	tPksPsEkTRYDTSL
P07195	LDHB	LDH-B		KEKLIA	K7	-1110.65	K7-ub	_MATLkEkLIAPVAE
P07900	HSP90AA1	HSP90A	HATPase_c	MTKADL	K100	-1110.58	K100-ub	DtGIGMtkADLINNL	P07900
P0DMV8	HSPA1B	HSP70	HSP70	LTKMKE	K126	-1110.58	K126-ub	IssMVLtkMkEIAEA
P11021	HSPA5	GRP78	HSP70	LTKMKE	K152	-1110.58	K152-ub	IsAMVLTkMkETAEA	P11021
P27797	CALR	Calreticulin	Calreticulin	PKKIKD	K207	-1110.58	K207-ub	WDFLPPkkIkDPDAs
P43351	RAD52	RAD52	Rad52_Rad22	GLKSKA	K133	-1110.52	NA	YGVsEGLkSkALsLE
P43351	RAD52	RAD52		LIKTLE	K323	-1110.5	NA	GVtQELIkTLEDNSE
Q09472	EP300	p300		ESKVED	K1001	-1110.48	NA	PEDISESkVEDCkME	Q09472
P19838	NFKB1	NFkB-p105		GMKHGT	K431	-1110.43	NA	TKSNAGMkHGTMDTE
P09874	PARP1	PARP1		SEKRMK	K521	-1110.41	NA	EGINksEkRMkLTLk
P68431	HIST1H3A	H3	Histone	PRKQLA	K18	-1110.41	K18-ub	tGGkAPrkQLATkAA	P68431
Q9P0J1	PDP1	PDP1	PP2C	RTKMSS	K468	-1110.4	K468-ub	LLTERRTkMSSVFED
P62826	RAN	RAN	Ras	FEKKYV	K37	-1110.39	K37-ub	HLtGEFEkkyVATLG
P01011	SERPINA3	SERPINA3	Serpin	MSKVTN	K416	-1110.38	NA	QNIFFMSkVTNPkQA
Q09472	EP300	p300	DUF902	YGKQLC	K1180	-1110.37	NA	QTLCCYGkQLCTIPR	Q09472
O94761	RECQL4	RECQL4		WRKKGE	K385	-1110.36	NA	AWkQkWRkkGECFGG	O94761
Q10471	GALNT2	GALNT2		VESDKL	S109	-1110.35	NA	NkFNQVEsDkLRMDR
P56817	BACE1	BACE	Asp	LPKKVF	K299	-1110.34	NA	TTNLRLPkkVFEAAV
Q06945	SOX4	SOX4	HMG_box	LGKRWK	K95	-1110.33	NA	EISkRLGkRWKLLkD
Q16665	HIF1A	HIF1A		KKKISS	K12	-1110.33	NA	GGANDkkkISSERRk	Q16665
P01011	SERPINA3	SERPINA3	Serpin	SKKKWV	K236	-1110.32	NA	SRFYLSkkkWVMVPM
P23771	GATA3	GATA3	GATA	YYKLHN	K346	-1110.31	NA	NACGLyYkLHNINRP
Q09472	EP300	p300	HAT_KAT11	TSKNKS	K1558	-1110.22	NA	kNNkkTSkNkSSLSR	Q09472
P10242	MYB	Myb	Cmyb_C	PFKHAL	K471	-1110.14	K471-ub	PrtPtPFkHALAAQE
P62805	HIST1H4A	H4	CENP-T_C	HRKVLR	K20	-1110.14	NA	GGAkRHRkVLrDNIQ	P62805
P07900	HSP90AA1	HSP90A	HSP90	EEKKKQ	K558	-1110.1	K558-ub	LPEDEEEkkKQEEKk	P07900
Q15831	STK11	LKB1	Pkinase	VKKEIQ	K97	-1110.09	NA	NGEANVkkEIQLLRR
Q10471	GALNT2	GALNT2	Ricin_B_lectin	GNSKLR	S529	-1110.06	NA	WEQIEGNskLRHVGs
P17096	HMGA1	HMGA1	AT_hook	GSKNKG	K65	-1110.04	NA	rGrPkGskNkGAAkt
P17096-2	HMGA1	HMGA1 iso2	AT_hook	GSKNKG	K54	-1110.04	NA	rGrPKGskNkGAAkT
O15525	MAFG	MAFG	bZIP_Maf	TQKEEL	K76	-1109.99	NA	RVkRVTQkEELEKQk
P50461	CSRP3	CSRP3		GPKGIG	K69	-1109.98	NA	YGRRYGPkGIGyGQG
Q9NP62	GCM1	GCM1		EEKVHV	K367	-1109.97	NA	AGNLYEEkVHVDFNS
P01116	KRAS	KRas	Ras	RVKDSE	K104	-1109.96	K104-ub	REQIkRVkDsEDVPM
P01116-2	KRAS	KRas iso2	Ras	RVKDSE	K104	-1109.96	NA	REQIKRVkDSEDVPM
O15392	BIRC5	Survivin		RAKNKI	K110	-1109.95	NA	kLDRERAkNkIAkEt	O15392
Q9Y2Y9	KLF13	KLF13	zf-C2H2	KHKCHY	K168	-1109.95	K168-ub	EsPQRkHkCHYAGCE
P10636-8	MAPT	Tau iso8	Tubulin-binding	TSKCGS	K321	-1109.93	NA	DLsKVTskCGsLGNI
O00444	PLK4	PLK4	Pkinase	IDKKAM	K45	-1109.89	NA	VAIKMIDkkAMYkAG
Q08050	FOXM1	FOXM1		GIKIIN	K63	-1109.88	NA	CkFPAGIkIINHPTM
P27816	MAP4	MAP4	Tubulin-binding	DLKNVR	K933	-1109.87	K933-ub	NtsAPDLkNVRskVG
Q13451	FKBP5	FKBP5		FKKFAE	K415	-1109.86	NA	IyANMFkkFAEQDAk
P11021	HSPA5	GRP78	HSP70	LKKSDI	K353	-1109.85	K353-ub	LEDSDLkksDIDEIV	P11021
P33778	HIST1H2BB	H2B	Histone	APKKGS	K11	-1109.85	NA	sksAPAPkkGskkAI	P33778
P17096	HMGA1	HMGA1		ASKQEK	K15	-1109.8	K15-ub	ssQPLAskQEkDGtE
P17096-2	HMGA1	HMGA1 iso2		ASKQEK	K15	-1109.8	NA	SSQPLASkQEkDGtE
P19338	NCL	NCL		AKKVVV	K63	-1109.78	K63-ub	AAATsAkkVVVsPtk	P19338
Q04206	RELA	NFkB-p65	RHD_DNA_bind	VKKRDL	K123	-1109.78	K123-ub	LGIQCVkkRDLEQAI	Q04206
P05783	KRT18	K18	Filament	LRKVID	K187	-1109.78	K187-ub	NDIHGLRkVIDDtNI	P05783
O95600	KLF8	KLF8		DIKIEP	K67	-1109.77	NA	PALFNDIkIEPPEEL
P17844	DDX5	DDX5		RSKEIT	K80	-1109.75	K80-ub	VETYRRskEItVRGH
Q16236	NFE2L2	NRF2		HRKTPF	K438	-1109.73	NA	PVsPGHrktPFTkDk
O15111	CHUK	IKKA	Pkinase	KESQIL	S119	-1109.71	NA	NCCGLkEsQILSLLS
O43524	FOXO3	FOXO3A		KKKAAL	K271	-1109.7	NA	RGRAAKKkAALQTAP
Q13309	SKP2	SKP2		PRKRLK	K68	-1109.69	NA	HPEsPPRkRLkskGs
P39748	FEN1	FEN1		SAKRKE	K354	-1109.66	K354-ub	TGsLssAkRKEPEPK
Q9UQE7	SMC3	SMC3	SMC_N	AKKDQY	K106	-1109.65	K106-ub	RRVIGAkkDQyFLDk
P26358	DNMT1	DNMT1	BAH	YRKYSD	K975	-1109.64	K975-ub	LyPEHYRkYsDYIkG
P00558	PGK1	PGK1	PGK	ADKIQL	K220	-1109.61	K220-ub	GGAkVADkIQLINNM	P00558
O75528	TADA3	TADA3L		IPKNDA	K147	-1109.61	K147-ub	IDVPRIPkNDAPNRF
P27797	CALR	Calreticulin	Calreticulin	EEKDKG	K62	-1109.6	K62-ub	kFyGDEEkDkGLQTS
Q15831	STK11	LKB1		RAKLIG	K44	-1109.57	NA	QPRRKRAkLIGkYLM
P03372	ESR1	ER-alpha		KHKRQR	K268	-1109.48	NA	GGRMLkHkRQRDDGE
Q09472	EP300	p300	HAT_KAT11	GNKKKP	K1568	-1109.47	NA	SSLSRGNkkkPGMPN	Q09472
Q9UIV1	CNOT7	CNOT7	CAF1	NLKGGL	K206	-1109.43	K206-ub	MkSCKNLkGGLQEVA
Q13547	HDAC1	HDAC1		NFKKAK	K438	-1109.41	NA	RkNssNFkkAkRVkt
Q96RI1	NR1H4	NR1H4		NVKQHA	K227	-1109.41	NA	KRLRKNVkQHADQTV	Q96RI1
Q06413	MEF2C	MEF2C		GSKNTM	K264	-1109.39	NA	VLIPPGSkNTMPSVS
O60934	NBN	NBS1	Nbs1_C	ARKNTE	K715	-1109.38	K715-ub	LIAHHARkNTELEEW	O60934
P02489	CRYAA	CRYA1	HSP20	HGKHNE	K99	-1109.36	NA	DFVEIHGkHNERQDD
P29084	GTF2E2	GTF2E2		GSKQNS	K52	-1109.34	NA	HGGSSGSkQNSDHsN
P51003	PAPOLA	PAP-alpha		SIKLRL	K740	-1109.34	NA	PVIkNsIkLRLNR__
Q16236	NFE2L2	NRF2		RAKALH	K462	-1109.32	K462-ub	TRDELRAkALHIPFP
Q09472	EP300	p300		MDKKAV	K291	-1109.31	NA	LsPFAMDkkAVPGGG	Q09472
P03372	ESR1	ER-alpha	Hormone_recep	EEKDHI	K472	-1109.27	NA	TLKSLEEkDHIHRVL
P19338	NCL	NCL		PAKKAA	K79	-1109.23	K79-ub	VAVAtPAkkAAVtPG	P19338
P15976	GATA1	GATA1		RPKKRL	K245	-1109.22	NA	NRPLIRPkkRLIVSK
P12956	XRCC6	Ku70	Ku_C	GSKRPK	K553	-1109.21	K553-ub	DNEGsGSkRPkVEYs	P12956
Q6N021	TET2	TET2		IKKLKQ	K111	-1109.2	NA	SGLLQIkkLKQDQKA
P05412	JUN	Jun	bZIP_1	KRKLER	K273	-1109.19	NA	ASkCRkRkLERIARL
Q99708	RBBP8	CtIP		TSKNKF	K513	-1109.18	NA	SQGSETSkNkFRQVT
Q96RI1	NR1H4	NR1H4	zf-C4	ITKNAV	K167	-1109.17	NA	FFRRSITkNAVYKCK	Q96RI1
Q8WXE1	ATRIP	ATRIP		PSKRAR	K32	-1109.17	NA	GtGHPPskRARGFsA
P0DMV8	HSPA1B	HSP70	HSP70	GRKFGD	K77	-1109.12	K77-ub	AkRLIGRkFGDPVVQ
Q15554	TERF2	TRF2	Myb_DNA-binding	MIKDRW	K530	-1109.1	NA	NRTAVMIkDRWRTMK
O60563	CCNT1	CCNT1		ADKHNS	K492	-1109.09	NA	KVHAAADkHNsVEDs
P55317	FOXA1	FOXA1		RFKCEK	K267	-1109.03	NA	LRRQkRFkCEkQPGA
P15336	ATF2	ATF-2	bZIP_1	RRKFLE	K357	-1109.03	NA	DPDEKRRkFLERNRA
Q99708	RBBP8	CtIP		TDKHLE	K432	-1109	NA	GKDsNTDkHLEPLks
P11474	ESRRA	ERR1	zf-C4	RRKACQ	K129	-1108.97	NA	EITKRRRkACQACRF
P26358	DNMT1	DNMT1	BAH	PRKEPV	K961	-1108.96	K961-ub	sPVkRPRkEPVDEDL
Q92993	KAT5	Tip60		KRKSNC	K189	-1108.95	NA	AQPGRkRksNCLGtD	Q92993
Q09472	EP300	p300	Creb_binding	FIKQRA	K2086	-1108.93	NA	QLLAAFIkQRAAkYA	Q09472
P00558	PGK1	PGK1	PGK	LDKLDV	K11	-1108.92	K11-ub	sNkLTLDkLDVkGkR	P00558
Q14209	E2F2	E2F2		GEKTRY	K127	-1108.89	NA	tPksPGEkTRYDTSL
Q09472	EP300	p300	DUF902	GRKLEF	K1167	-1108.89	K1167-ub	LGYCCGRkLEFSPQT	Q09472
Q99741	CDC6	CDC6		PSKREL	K109	-1108.86	NA	LTIksPSkRELAkVH
P51003	PAPOLA	PAP-alpha		VIKNSI	K736	-1108.83	NA	ANPIPVIkNsIkLRL
P42858	HTT	Huntingtin		LEKLMK	K6	-1108.83	NA	__MAtLEkLMkAFEs
P42224	STAT1	STAT1	STAT_bind	EQKNAG	K413	-1108.82	NA	HLQLkEQkNAGtRTN
Q00613	HSF1	HSF1	Vert_HS_TF	KAKDPT	K524	-1108.81	NA	GSEPPKAkDPTVS__
O43524	FOXO3	FOXO3A	Forkhead	GGKSGK	K242	-1108.8	NA	IINPDGGksGkAPRR
P98177	FOXO4	FOXO4	Forkhead	GGKSGK	K186	-1108.8	NA	MLNPEGGkSGkAPRR
Q12778	FOXO1	FOXO1A	Forkhead	GGKSGK	K245	-1108.8	NA	MLNPEGGkSGksPrR
O15525	MAFG	MAFG	bZIP_Maf	QLKQRR	K53	-1108.73	K53-ub	kEEIVQLkQRRRTLk
P41235	HNF4A	HNF4 alpha	zf-C4	KDKRNQ	K108	-1108.7	NA	QCVVDkDkRNQCRYC
Q15554	TERF2	TRF2	TERF2_RBM	AFKTLS	K335	-1108.66	K335-ub	MTLKAAFkTLsGAQD
P00480	OTC	OTC	OTCace_N	TLKNFT	K46	-1108.66	NA	GRDLLTLkNFTGEEI
P00338	LDHA	LDH-A		TLKDQL	K5	-1108.63	K5-ub	___MAtLkDQLIyNL
Q9Y6Q9	NCOA3	SRC-3	SRC-1	HKKLLQ	K620	-1108.61	K620-ub	LESkGHkkLLQLLTC
Q16236	NFE2L2	NRF2	bZIP_Maf	HLKDEK	K533	-1108.56	NA	EQDLDHLkDEkEkLL
O15392	BIRC5	Survivin		NNKKKE	K120	-1108.55	NA	IAkEtNNkkkEFEET	O15392
P15172	MYOD1	MyoD	Basic	ACKACK	K99	-1108.52	NA	RCLLWACkACkRkTT
P03372	ESR1	ER-alpha		QLKIPL	K32	-1108.49	NA	PLNRPQLkIPLERPL
Q99612	KLF6	KLF6	zf-C2H2	CRKVYT	K209	-1108.49	NA	CHFNGCRkVYTkSSH
P62988	UBA52-RPS27A-UBB-UBC	ubiquitin	ubiquitin	AGKQLE	K48	-1108.49	K48-ub	QRLIFAGkQLEDGRT
O15392	BIRC5	Survivin		IAKETN	K115	-1108.48	NA	RAkNkIAkEtNNkkk	O15392
Q09472	EP300	p300		EAKMEV	K981	-1108.48	NA	QEVkMEAkMEVDQPE	Q09472
Q92831	KAT2B	PCAF		GEKRKM	K428	-1108.47	NA	LEANPGEkRkMTDSH
P20248	CCNA2	CCNA2	Cyclin_N2	VLKSGN	K54	-1108.46	K54-ub	RAALAVLksGNPRGL
Q9Y2V0	C15orf41	C15orf41		YQKHIK	K50	-1108.46	NA	IFSQEYQkHIKRTHA
Q9UPT9	USP22	USP22		IAKEEQ	K129	-1108.42	K129-ub	KDMEIIAkEEQRKAW
Q16236	NFE2L2	NRF2	bZIP_Maf	MSKEQF	K487	-1108.35	NA	DFNEMMSkEQFNEAQ
P12956	XRCC6	Ku70	Ku_C	VTKRKH	K542	-1108.35	NA	NPEGkVtkRkHDNEG	P12956
P03372	ESR1	ER-alpha		MLKHKR	K266	-1108.34	NA	RrGGRMLkHkRQRDD
Q92831	KAT2B	PCAF		EAKKPR	K441	-1108.34	NA	SHVLEEAkkPRVMGD
P26358	DNMT1	DNMT1		YKKVCI	K749	-1108.31	NA	GKKSYYKkVCIDAET
Q13887	KLF5	KLF5		LEKRRI	K369	-1108.3	NA	RsNPDLEkRRIHYCD
Q9Y261	FOXA2	FOXA2		ALKEAA	K264	-1108.28	NA	CEkQLALkEAAGAAG
Q9H0K1	SIK2	QIK	Pkinase	IDKSQL	K53	-1108.26	K53-ub	VAIkIIDkSQLDAVN
Q00613	HSF1	HSF1		KRKIPL	K208	-1108.19	K208-ub	RILGVKRkIPLMLND
Q16236	NFE2L2	NRF2	bZIP_Maf	VEKIIN	K472	-1108.18	NA	HIPFPVEkIINLPVV
Q09472	EP300	p300		RDKHLE	K1637	-1108.18	K1637-ub	FLtLARDkHLEFSSL	Q09472
P02768	ALB	albumin	Serum_albumin	RLKCAS	K223	-1108.18	NA	ssAkQRLkCASLQkF
P50750	CDK9	CDK9	Pkinase	NEKEGF	K56	-1108.17	K56-ub	kVLMENEkEGFPITA
Q15831	STK11	LKB1		SSKIRR	K423	-1108.16	NA	kACSASSkIRRLsAC
P38936	CDKN1A	p21Cip1		HSKRRL	K154	-1108.14	K154-ub	MTDFyHskRrLIFSk	P38936
P17844	DDX5	DDX5		FEKNFY	K56	-1108.09	K56-ub	DELPkFEkNFyQEHP
P26358	DNMT1	DNMT1		KFKFCV	K891	-1108.07	NA	PTEDNkFkFCVSCAR
P15976	GATA1	GATA1		PKKRLI	K246	-1108.07	NA	RPLIRPkkRLIVSKR
P05114	HMGN1	HMGN1	HMG14_17	ETKTEE	K82	-1108.07	K82-ub	PAENGEtktEEsPAs
P23771	GATA3	GATA3	GATA	YHKMNG	K292	-1108.05	NA	NACGLyHkMNGQNRP
P12956	XRCC6	Ku70	Ku	ELKRFD	K338	-1108.04	K338-ub	kEETEELkRFDDPGL	P12956
P05114	HMGN1	HMGN1	HMG14_17	AAKEEP	K14	-1108.01	K14-ub	ssAEGAAkEEPkRRs
P0C0S8	H2AC17	H2A.1	Histone	RAKAKT	K13	-1108.01	K13-ub	QGGkARAkAkTRSsr
O15525	MAFG	MAFG	bZIP_Maf	RVKRVT	K71	-1108.01	NA	YAASCRVkRVTQkEE
P14316	IRF2	IRF2	IRF	KEKKIF	K31	-1107.99	NA	LKWLNkEkkIFQIPW
P42702	LIFR	LIFR		FQKSVC	K886	-1107.97	K886-ub	CkALQFQksVCEGSS
P68400	CSNK2A1	CK2A1	Pkinase	IVKDPV	K102	-1107.95	K102-ub	ITLADIVkDPVSRTP
P19338	NCL	NCL		PTKKVA	K70	-1107.95	K70-ub	kVVVsPtkkVAVAtP	P19338
O15392	BIRC5	Survivin		AKKVRR	K130	-1107.94	NA	EFEETAkkVRRAIEQ	O15392
P46060	RANGAP1	RANGAP1	RanGAP1_C	LLKSED	K524	-1107.92	K524-ub	LVHMGLLkSEDkVkA
P43351	RAD52	RAD52		KAKRQD	K192	-1107.89	NA	EVDLTkAkRQDLEPs
P68431	HIST1H3A	H3	Histone	YQKSTE	K56	-1107.88	K56-ub	rEIRRYQkstELLIr	P68431
Q16666	IFI16	IFI16		AQKRKK	K128	-1107.88	K128-ub	EAtPGAQkRKKsTKE
O94761	RECQL4	RECQL4		LRKQAW	K376	-1107.85	NA	LRSRLLRkQAWkQkW	O94761
P05787	KRT8	K8	Keratin_2_head	SYKVST	K11	-1107.85	K11-ub	RVtQksykVstsGPr
Q92830	KAT2A	GCN5	Acetyltransf_1	KHKTLA	K549	-1107.82	NA	LVFDPKHkTLALIkD
Q8NHS0	DNAJB8	DNAJB8		QLKSVT	K216	-1107.81	NA	VEEDGQLkSVtVNGk	Q8NHS0
Q04206	RELA	NFkB-p65		TFKSIM	K310	-1107.81	K310-ub	KRtyEtFksIMkksP	Q04206
P68431	HIST1H3A	H3	Histone	MPKDIQ	K122	-1107.81	K122-ub	kRVtIMPkDIQLArR	P68431
Q9NR30	DDX21	DDX21		KEKEMN	K137	-1107.8	NA	PkKMKKEkEMNGETR
P14136	GFAP	GFAP	Filament	ERKIES	K189	-1107.8	NA	ARLDLERkIESLEEE
P09038	FGF2	FGF2	FGF	YCKNGG	K168	-1107.78	NA	DPKRLYCkNGGFFLR
P50750	CDK9	CDK9	Pkinase	EIKRVM	K127	-1107.76	NA	KFTLSEIkRVMQMLL
Q09472	EP300	p300		ELKTEI	K1020	-1107.76	NA	EERSTELkTEIkEEE	Q09472
O60563	CCNT1	CCNT1		SLKEYR	K390	-1107.76	K390-ub	PSAkVsLkEYRAKHA
P27816	MAP4	MAP4		AIKTEG	K838	-1107.76	NA	PKKPTAIkTEGKPAE
P17676	CEBPB	C/EBP-beta		KAKKTV	K264	-1107.7	NA	sQVkSKAkktVDkHS
O60356	NUPR1	NUPR1	Phospho_p8	ERKLVT	K65	-1107.68	NA	sPGGHERkLVTkLQN
Q09472	EP300	p300		SKKKIF	K1046	-1107.62	NA	PAPGQskkkIFKPEE	Q09472
P50750	CDK9	CDK9	Pkinase	EIKILQ	K68	-1107.61	K68-ub	ITALREIkILQLLkH
Q09472	EP300	p300	zf-TAZ	KMKRVV	K1762	-1107.61	NA	LPSCQkMkRVVQHTk	Q09472
O43524	FOXO3	FOXO3A		LSKWPG	K290	-1107.61	NA	DsPsQLskWPGsPts
O43623	SNAI2	Snail2	zf-C2H2	CDKEYV	K166	-1107.55	NA	FSCKYCDkEYVSLGA
Q8NAV1	PRPF38A	PRPF38A	PRP38	VEKIIR	K23	-1107.55	K23-ub	NPQYLVEkIIRTRIY
P04637	TP53	p53	P53	IYKQSQ	K164	-1107.55	K164-ub	VRAMAIYkQSQHMTE
O94992	HEXIM1	HEXIM1	HEXIM	MSKQEL	K284	-1107.54	K284-ub	ESLQNMskQELIkEy
P42224	STAT1	STAT1	STAT_bind	QLKEQK	K410	-1107.51	K410-ub	EFRHLQLkEQkNAGt
P56545	CTBP2	CTBP2		VDKHKV	K6	-1107.5	NA	__MALVDkHkVkRQR
Q9Y261	FOXA2	FOXA2		AVKMEG	K6	-1107.5	NA	__MLGAVkMEGHEPS
P04075	ALDOA	ALDOA	Glycolytic	IAKRLQ	K42	-1107.49	K42-ub	EstGsIAkRLQsIGt
Q16799	RTN1	RTN1		GAKRHA	K772	-1107.48	NA	QAKIPGAkRHAE___
P31260	HOXA10	HOXA10	Homeobox	RKKRCP	K339	-1107.46	K339-ub	TAKsGRkkRCPyTkH
P00441	SOD1	SOD1	Sod_Cu	HEKADD	K123	-1107.44	K123-ub	RTLVVHEkADDLGkG	P00441
O15392	BIRC5	Survivin		TAKKVR	K129	-1107.4	NA	kEFEETAkkVRRAIE	O15392
O60356	NUPR1	NUPR1	Phospho_p8	ERKKRG	K76	-1107.39	NA	kLQNSERkkRGARR_
Q00613	HSF1	HSF1	HSF_DNA-bind	FRKVVH	K80	-1107.38	NA	LNMYGFRkVVHIEQG
P26358	DNMT1	DNMT1		RAKSDE	K188	-1107.35	NA	QEESERAksDEsIkE
Q14134	TRIM29	TRIM29		EDKQTR	K361	-1107.35	K361-ub	AKVLHEDkQTREQLH
Q8N163	CCAR2	DBC-1		GAKKPR	K215	-1107.28	NA	GGEPWGAkKPrHDLP	Q8N163
P10412	HIST1H1E	H1E		AEKTPV	K17	-1107.28	K17-ub	AAPAPAEktPVkKKA
P00558	PGK1	PGK1	PGK	PAKIEA	K146	-1107.28	K146-ub	kVkAEPAkIEAFRAs	P00558
Q13451	FKBP5	FKBP5		MFKKFA	K414	-1107.27	NA	RIyANMFkkFAEQDA
P06400	RB1	Rb	Rb_C	PLKKLR	K873	-1107.23	NA	sNPPkPLkkLRFDIE
P12956	XRCC6	Ku70	Ku	LEKEET	K331	-1107.22	K331-ub	sRQIILEkEETEELk	P12956
Q9H492	MAP1LC3A	LC3A	Atg8	LDKTKF	K49	-1107.2	K49-ub	kQLPVLDkTkFLVPD
P01116	KRAS	KRas	Ras	QIKRVK	K101	-1107.18	NA	HHyREQIkRVkDsED
Q09472	EP300	p300	KIX	IRKQWH	K569	-1107.18	K569-ub	PSTTGIRkQWHEDIT	Q09472
Q09472	EP300	p300	zf-TAZ	TMKNVL	K373	-1107.18	K373-ub	LPHCRTMkNVLNHMT	Q09472
P42702	LIFR	LIFR		ALKTLE	K896	-1107.18	NA	CEGSSALkTLEMNPC
P68431	HIST1H3A	H3	Histone	HAKRVT	K115	-1107.16	K115-ub	NLCAIHAkRVtIMPk	P68431
Q09472	EP300	p300	HAT_KAT11	VKKLGY	K1427	-1107.08	NA	GYLEYVKkLGYTTGH	Q09472
Q09472	EP300	p300		QAKNQQ	K489	-1107.03	NA	TQPQVQAkNQQNQQP	Q09472
O94916-2	NFAT5	NFAT5 iso2	RHD_DNA_bind	PCKEVD	K282	-1107.03	NA	GRNTTPCkEVDIEGT
P42858	HTT	Huntingtin		TRKEME	K343	-1106.99	NA	GsFGVTRkEMEVSPS
P56817	BACE1	BACE	Asp	YDKSIV	K285	-1106.92	K285-ub	CkEYNYDkSIVDSGT
Q9H7Z6	KAT8	MYST1	MOZ_SAS	DHKTLY	K274	-1106.78	NA	AKLFLDHkTLYFDVE
P19838	NFKB1	NFkB-p105		ESKKDP	K440	-1106.77	K440-ub	GTMDTESkkDPEGCD
Q92985	IRF7	IRF7	IRF	GWKTNF	K92	-1106.75	K92-ub	TAERAGWkTNFRCAL
Q14191	WRN	WRN		SKKSIM	K1127	-1106.74	NA	sGSNISKksIMVQsP
Q9Y266	NUDC	NUDC	Nudc_N	RRKTDF	K39	-1106.68	K39-ub	FFSFLRRktDFFIGG
P62805	HIST1H4A	H4	CENP-T_C	ALKRQG	K91	-1106.63	K91-ub	MDVVyALkRQGRTLy	P62805
Q9Y261	FOXA2	FOXA2		CEKQLA	K259	-1106.56	NA	QKRFkCEkQLALkEA
P27797	CALR	Calreticulin	Calreticulin	KIKDPD	K209	-1106.56	K209-ub	FLPPkkIkDPDAsKP
Q14191	WRN	WRN		RSKEEV	K1389	-1106.46	K1389-ub	CSSSkRskEEVGINT
P63279	UBE2I	UBC9	UQ_con	LFKDDY	K65	-1106.35	K65-ub	FkLRMLFkDDYPssP
Q09472	EP300	p300	zf-TAZ	AHKCQR	K350	-1106.31	NA	VLLLHAHkCQRREQA	Q09472
Q92993	KAT5	Tip60		STKRKV	K148	-1106.24	NA	QPNHRSTkRkVEVVs	Q92993
Q16666	IFI16	IFI16		RLKTEP	K561	-1106.2	K561-ub	TTLkPRLktEPEEVs
Q16539	MAPK14	P38A	Pkinase	AVKKLS	K53	-1106.18	NA	TGLRVAVkkLsRPFQ
Q09472	EP300	p300	HAT_KAT11	GMKARF	K1340	-1106.17	K1340-ub	VEVkPGMkARFVDSG	Q09472
Q09472	EP300	p300	zf-TAZ	CQKMKR	K1760	-1106.14	NA	CsLPSCQkMkRVVQH	Q09472
Q04206	RELA	NFkB-p65	RHD_dimer	VQKEDI	K221	-1106.14	NA	LLCDkVQkEDIEVYF	Q04206
P09038	FGF2	FGF2	FGF	ALKRTG	K261	-1106.13	NA	tSWYVALkRTGQYkL
O15527	OGG1	OGG1		RRKGSK	K338	-1106.12	NA	EPPAKRRkGSkGPEG
P00558	PGK1	PGK1	PGK	EDKVSH	K388	-1106.08	K388-ub	AkWNTEDkVSHVSTG	P00558
Q09472	EP300	p300	KIX	AEKIYK	K636	-1106.07	K636-ub	yyHLLAEkIYKIQKE	Q09472
P12956	XRCC6	Ku70	Ku_C	KRKHDN	K544	-1106.06	NA	EGkVtkRkHDNEGsG	P12956
P62805	HIST1H4A	H4		GAKRHR	K16	-1106.03	NA	GLGkGGAkRHRkVLr	P62805
Q13569	TDG	TDG		ESKKSG	K83	-1106.03	NA	PKKPVEskksGkSAK
P27695	APEX1	APE1		AAKKND	K31	-1106.02	NA	kkSkTAAkkNDkEAA	P27695
Q9Y2Y9	KLF13	KLF13		QRKHKC	K166	-1105.99	NA	DLEsPQRkHkCHYAG
P49716	CEBPD	C/EBP-delta		LLKREP	K120	-1105.92	NA	PAAPRLLkREPDWGD
Q00987	MDM2	MDM2		QRKRHK	K182	-1105.92	NA	LsGERQRkRHksDsI
Q16236	NFE2L2	NRF2	bZIP_Maf	KRKLEN	K518	-1105.88	K518-ub	AQNCRkRkLENIVEL
Q09472	EP300	p300	Bromodomain	KRKLDT	K1105	-1105.87	NA	DLSTIkRkLDTGQYQ	Q09472
P17844	DDX5	DDX5		VKKKWN	K44	-1105.83	NA	PGEkLVkkkWNLDEL
P61244	MAX	MAX		RKKLRM	K154	-1105.79	NA	EEPQSRkkLRMEAS_
P78527	PRKDC	DNAPK	FAT	LLKELH	K3260	-1105.75	K3260-ub	sLAMkLLkELHkESk
P68431	HIST1H3A	H3	Histone	GVKKPH	K36	-1105.74	K36-ub	APATGGVkkPHryrP	P68431
O60934	NBN	NBS1		VIKNST	K665	-1105.72	K665-ub	EFRSLVIkNSTSRNP	O60934
Q01543	FLI1	FLI1		QQKVNF	K397	-1105.71	NA	SYHAHQQkVNFVPPH
O75528	TADA3	TADA3L		DKKKGL	K222	-1105.65	K222-ub	AAAVADKkkGLMGPL
Q09472	EP300	p300	HAT_KAT11	NNKKTS	K1554	-1105.64	NA	NAkkkNNkkTSkNkS	Q09472
Q9GZZ1	NAA50	NAA50	Acetyltransf_1	FYKDVL	K37	-1105.63	K37-ub	syNDkFYkDVLEVGE
P23443-2	RPS6KB1	p70S6K iso2		PYKKQA	K484	-1105.62	NA	QPNSGPYkkQAFPMI
P50750	CDK9	CDK9	Pkinase	LAKNSQ	K178	-1105.58	K178-ub	ARAFsLAkNSQPNRY
P09874	PARP1	PARP1		RMKLTL	K524	-1105.58	NA	NksEkRMkLTLkGGA
Q92831	KAT2B	PCAF		KRKMTD	K430	-1105.56	NA	ANPGEkRkMTDSHVL
Q9UIV1	CNOT7	CNOT7	CAF1	LMKSCK	K200	-1105.56	K200-ub	yDVKYLMkSCKNLkG
P27816	MAP4	MAP4	Tubulin-binding	QNKKVD	K1028	-1105.56	K1028-ub	GNVQIQNkKVDISkV
P43351	RAD52	RAD52		HRKSQD	K406	-1105.55	NA	GNWESHRkSQDMkkR
P61289	PSME3	PSME3	PA28_alpha	KLKVDS	K14	-1105.5	K14-ub	VDQEVkLkVDsFRER
P05114	HMGN1	HMGN1	HMG14_17	MPKRKV	K3	-1105.47	NA	_____MPkRkVssAE
O75528	TADA3	TADA3L	Ada3	AWKTLK	K418	-1105.45	NA	KEKDQAWkTLKERES
Q13547	HDAC1	HDAC1		FKKAKR	K439	-1105.44	NA	kNssNFkkAkRVktE
P41235	HNF4A	HNF4 alpha	zf-C4	MKKEAV	K127	-1105.39	NA	CFRAGMkkEAVQNER
O14777	NDC80	HEC1	Ndc80_HEC	FGKRTS	K59	-1105.39	K59-ub	RkVsLFGkRtsGHGs
P00480	OTC	OTC	OTCace_N	FEKRST	K88	-1105.38	NA	SLGMIFEkRSTRTRL
Q16236	NFE2L2	NRF2	bZIP_Maf	LLKEKG	K541	-1105.38	NA	DEkEkLLkEkGENDk
Q08050	FOXM1	FOXM1		PIKETL	K603	-1105.38	NA	GPFKtPIkETLPISs
P19838	NFKB1	NFkB-p105		SKKDPE	K441	-1105.37	K441-ub	TMDTESkkDPEGCDK
P04637	TP53	p53		STKRAL	K305	-1105.35	K305-ub	ELPPGStkRALPNNt
P60484	PTEN	PTEN	DSPc	RDKKGV	K163	-1105.35	NA	GEVRTRDkkGVTIPS	P60484
P23760	PAX3	PAX3		HMKSLD	K437	-1105.31	NA	SQRLDHMkSLDSLPT
Q09472	EP300	p300		QSKKKI	K1045	-1105.3	NA	sPAPGQskkkIFKPE	Q09472
P14618	PKM	PKM	PK	TLKEMI	K62	-1105.27	K62-ub	sRsVEtLkEMIkSGM	P14618
P60484	PTEN	PTEN	DSPc	HCKAGK	K125	-1105.26	NA	HVAAIHCkAGkGRTG	P60484
O60381	HBP1	HBP1	AXH	ECKLDH	K297	-1105.24	K297-ub	GLLTVECkLDHPFYV
Q99814	EPAS1	HIF2A		RMKNLR	K741	-1105.22	NA	HLMWKRMkNLRGGSC
Q16666	IFI16	IFI16		KRKKEV	K99	-1105.17	K99-ub	PALsRKRkkEVDAts
P27816	MAP4	MAP4	Tubulin-binding	SQKLNF	K1060	-1105.17	K1060-ub	DVKIEsQkLNFkEKA
P50750	CDK9	CDK9	Pkinase	LLKHEN	K74	-1105.16	NA	IkILQLLkHENVVNL
Q00613	HSF1	HSF1	Vert_HS_TF	RVKEEP	K298	-1105.15	NA	SsPLVRVkEEPPsPP
P00558	PGK1	PGK1	PGK	ADKFDE	K291	-1105.15	K291-ub	VDFVtADkFDENAkT	P00558
Q9UI36	DACH1	DACH1		VQKRLK	K680	-1105.13	NA	KNRAIVQkRLKKEKK
P62805	HIST1H4A	H4	CENP-T_C	HAKRKT	K77	-1105.1	K77-ub	VtytEHAkRktVtAM	P62805
O15525	MAFG	MAFG	bZIP_Maf	TLKNRG	K60	-1105.08	NA	kQRRRTLkNRGYAAS
O15392	BIRC5	Survivin	BIR	TFKNWP	K23	-1105.08	K23-ub	DHRIstFkNWPFLEG	O15392
P27695	APEX1	APE1		AKKNDK	K32	-1105.06	NA	kSkTAAkkNDkEAAG	P27695
Q13761	RUNX3	AML2	Runt	AFKVVA	K94	-1105.06	K94-ub	KTLPVAFkVVALGDV
P35558	PCK1	PCK1	PEPCK_N	LKKYDN	K71	-1105.05	NA	GILRRLkkYDNCWLA
Q13547	HDAC1	HDAC1		GRKNSS	K432	-1105.04	NA	EEGEGGRkNssNFkk
O60381	HBP1	HBP1	AXH	YVKNKG	K305	-1105.03	K305-ub	LDHPFYVkNkGWSSF
P55317	FOXA1	FOXA1		RQKRFK	K264	-1105.02	NA	GCYLRRQkRFkCEkQ
P52565	ARHGDIA	RhoGDI alpha	Rho_GDI	IDKTDY	K141	-1105.01	K141-ub	RKGVkIDkTDYMVGs	P52565
P03372	ESR1	ER-alpha		RSKKNS	K302	-1104.92	K302-ub	PLMIkRSkkNsLALS
P04637	TP53	p53		HKKLMF	K382	-1104.9	K382-ub	QstsRHkkLMFktEG
P04637-4		p53 iso4		HKKLMF	K343	-1104.9	NA	QSTSRHKkLMFKTEG
O94761	RECQL4	RECQL4		AWKQKW	K380	-1104.87	NA	LLRkQAWkQkWRkkG	O94761
P40939	HADHA	HADHA		LCKKNK	K350	-1104.83	K350-ub	YHGQVLCkkNkFGAP
P04150	NR3C1	GR		KTKKKI	K494	-1104.78	NA	NLEARkTkkKIkGIQ	P04150
Q8N884	CGAS	cGAS		RLKCDS	K198	-1104.76	K198-ub	DHLLLRLkCDsAFRG
O94992	HEXIM1	HEXIM1	HEXIM	LIKEYL	K289	-1104.74	K289-ub	MskQELIkEyLELEk
P40763	STAT3	STAT3	STAT_int	ASKESH	K49	-1104.72	NA	DWAyAASkESHATLV	P40763
Q15831	STK11	LKB1	Pkinase	NVKKEI	K96	-1104.72	NA	PNGEANVkkEIQLLR
P27816	MAP4	MAP4		EVKKMT	K847	-1104.67	NA	EGKPAEVkKMTAksV
P08559	PDHA1	PDHA1		EIKKCD	K39	-1104.62	K39-ub	NDATFEIkKCDLHRL	P08559
Q09472	EP300	p300	zf-TAZ	GCKRKT	K1772	-1104.61	NA	VQHTkGCkRkTNGGC	Q09472
P09874	PARP1	PARP1		LSKKSK	K505	-1104.6	NA	ksGAALskKSkGQVk
Q09472	EP300	p300	HAT_KAT11	MEKHKE	K1590	-1104.59	K1590-ub	kLYATMEkHKEVFFV	Q09472
P26358	DNMT1	DNMT1		TRKSTR	K160	-1104.57	NA	PsPRITRkSTRQttI
P14136	GFAP	GFAP	Filament	SLKDEM	K339	-1104.54	NA	EEEGQSLkDEMARHL
P03372	ESR1	ER-alpha		MIKRSK	K299	-1104.54	NA	WPsPLMIkRSkkNsL
Q04206	RELA	NFkB-p65	RHD_DNA_bind	CVKKRD	K122	-1104.53	K122-ub	NLGIQCVkkRDLEQA	Q04206
Q12778	FOXO1	FOXO1A		FSKWPA	K294	-1104.53	NA	sPGSQFskWPAsPGs
Q9UPG8	PLAGL2	PLAGL2		SVKEEL	K269	-1104.52	NA	CSStVSVkEELsPVL
P03372	ESR1	ER-alpha		SKKNSL	K303	-1104.44	NA	LMIkRSkkNsLALSL
Q8TDD2	SP7	osterix	zf-C2H2	HLKAHL	K312	-1104.44	NA	YGkASHLkAHLRWHt
P00533	EGFR	EGFR		PIKEDS	K1061	-1104.4	K1061-ub	GLQsCPIkEDsFLQR	P00533
Q8N884	CGAS	cGAS	Mab-21	IIKEEI	K285	-1104.37	K285-ub	SKFRkIIkEEINDIk
P43351	RAD52	RAD52		MKKRKY	K412	-1104.34	NA	RkSQDMkkRkYDPS_
P41235	HNF4A	HNF4 alpha	zf-C4	VDKDKR	K106	-1104.26	NA	sRQCVVDkDkRNQCR
P52272	HNRNPM	hnRNP M	RRM_1	TWKMLK	K667	-1104.21	K667-ub	LPFDFtWkMLkDkFN
P15172	MYOD1	MyoD	Basic	ACKRKT	K102	-1104.18	NA	LWACkACkRkTTNAD
P38936	CDKN1A	p21Cip1		GRKRRQ	K141	-1104.07	K141-ub	PGDsQGRkRRQtsMT	P38936
Q09472	EP300	p300	ZZ	DHKMEK	K1704	-1104.05	NA	NTkNHDHkMEkLGLG	Q09472
P39748	FEN1	FEN1		KFKRGK	K377	-1104.04	NA	TGAAGkFkRGk____
P68431	HIST1H3A	H3	Histone	DFKTDL	K79	-1104.04	K79-ub	REIAQDFktDLrFQs	P68431
P14136	GFAP	GFAP	Filament	RQKLQD	K154	-1104.02	NA	DLAtVRQkLQDETNL
P16220	CREB1	CREB	pKID	YRKILN	K136	-1104.01	K136-ub	sRRPsyRkILNDLss
Q86XL3	ANKLE2	ANKLE2		SYKNPR	K302	-1104.01	K302-ub	kERANSYkNPRTQDL
Q92993	KAT5	Tip60		GRKRKS	K187	-1103.99	NA	VAAQPGRkRksNCLG	Q92993
Q13285	NR5A1	STF-1	zf-C4	FQKCLT	K72	-1103.97	NA	CPFCRFQkCLTVGMR
P31946	YWHAB	14-3-3 beta	14-3-3	EKKQQM	K77	-1103.92	NA	kTERNEKkQQMGkEY
O60563	CCNT1	CCNT1		AQKRQL	K404	-1103.86	K404-ub	AEELAAQkRQLENME
P43351	RAD52	RAD52		RQKQLQ	K262	-1103.81	NA	HQRKLRQkQLQQQFR
P52564	MAP2K6	MKK6	Pkinase	AKTIDA	T211	-1103.76	NA	LVDsVAKtIDAGCKP
P27816	MAP4	MAP4	Tubulin-binding	VSKKVS	K997	-1103.69	NA	GkVQIVskkVsysHI
P23025	XPA	XPA		KMKQKK	K215	-1103.69	NA	QENREKMkQKKFDKK
P51003	PAPOLA	PAP-alpha		GVKRTS	K650	-1103.66	NA	PtPIVGVkRTSsPHK
P19338	NCL	NCL		GAKNGK	K135	-1103.65	NA	AIPAkGAkNGKNAKK	P19338
P49715	CEBPA	C/EBP-alpha	bZIP_2	LRKRVE	K326	-1103.65	NA	SDNDRLRkRVEQLsR
P17096	HMGA1	HMGA1		TRKTTT	K74	-1103.44	NA	kGAAktrkttttPGr
P17096-2	HMGA1	HMGA1 iso2		TRKTTT	K63	-1103.44	NA	kGAAkTRkTTTtPGR
Q15744	CEBPE	C/EBP-epsilon		AVKEEP	K121	-1103.4	NA	DPRAVAVkEEPRGPE
Q09472	EP300	p300	HAT_KAT11	NAKKKN	K1549	-1103.38	NA	kGDSkNAkkkNNkkT	Q09472
P04150	NR3C1	GR		TKKKIK	K495	-1103.37	NA	LEARkTkkKIkGIQQ	P04150
Q9NR30	DDX21	DDX21		AMKKGE	K18	-1103.36	NA	LEsDtAMkkGEtLRk
P04637	TP53	p53		KSKKGQ	K372	-1103.35	K372-ub	HsSHLkskkGQstsR
Q09472	EP300	p300		KKKIFK	K1047	-1103.33	NA	APGQskkkIFKPEEL	Q09472
P04075	ALDOA	ALDOA	Glycolytic	YVKRAL	K330	-1103.25	K330-ub	AAQEEyVkRALANsL
P61289	PSME3	PSME3		LLKVDQ	K6	-1103.19	K6-ub	__MASLLkVDQEVkL
P17844	DDX5	DDX5		LVKKKW	K43	-1103.07	NA	NPGEkLVkkkWNLDE
O60934	NBN	NBS1		KNKEQH	K504	-1102.95	NA	tPSLWKNkEQHLsEN	O60934
P50750	CDK9	CDK9	Pkinase	ALKKVL	K48	-1102.92	NA	TGQkVALkkVLMENE
Q09472	EP300	p300	HAT_KAT11	ERKREE	K1528	-1102.86	NA	EQEEEERkREENtsN	Q09472
P31260	HOXA10	HOXA10	Homeobox	GRKKRC	K338	-1102.82	NA	LTAKsGRkkRCPyTk
P06746	POLB	POLB	HHH_8	AEKIDE	K72	-1102.8	NA	VGtKIAEkIDEFLAT
P33778	HIST1H2BB	H2B	Histone	GSKKAI	K15	-1102.78	NA	PAPkkGskkAItkAQ	P33778
Q09472	EP300	p300	HAT_KAT11	SIKELE	K1518	-1102.75	NA	NVLEESIkELEQEEE	Q09472
O43623	SNAI2	Snail2		LVKKHF	K8	-1102.61	NA	MPRSFLVkKHFNASK
Q02750	MAP2K1	MEK1		FIKRSD	K362	-1102.6	NA	LMVHAFIkRSDAEEV
P48436	SOX9	SOX9		DLKREG	K253	-1102.59	NA	QPGkADLkREGRPLP
Q13351	KLF1	KLF1		PSKRGR	K265	-1102.58	NA	IAETAPSkRGRRSWA
Q15466	NR0B2	NR0B2	Hormone_recep	CLKGTI	K170	-1102.45	NA	PKEYACLkGTILFNP	Q15466
P31946	YWHAB	14-3-3 beta	14-3-3	AYKNVV	K51	-1102.36	K51-ub	NLLsVAykNVVGARR
P63104	YWHAZ	14-3-3 zeta	14-3-3	AYKNVV	K49	-1102.36	K49-ub	NLLsVAykNVVGARR	P63104
P27695	APEX1	APE1		MPKRGK	K3	-1102.36	NA	_____MPkRGkkGAV	P27695
O60381	HBP1	HBP1		HWKEET	K171	-1102.23	NA	AFPHHHWkEETPVRH
P04150	NR3C1	GR	zf-C4	YRKCLQ	K480	-1102.02	NA	CPACRYRkCLQAGMN	P04150
Q13451	FKBP5	FKBP5		TSKKDR	K28	-1101.95	K28-ub	QGEDITSkKDRGVLK
P19484	TFEB	TFEB	MITF_TFEB_C_3_N	SPKPPP	K116	-1101.92	NA	sPAQGsPkPPPAAsP
P10275	AR	AR		KLKKLG	K633	-1101.91	NA	TLGARkLkkLGNLKL
O94761	RECQL4	RECQL4		RKKGEC	K386	-1101.88	K386-ub	WkQkWRkkGECFGGG	O94761
P42229	STAT5A	STAT5A		QIKQVV	K700	-1101.87	NA	GyVkPQIkQVVPEFV
P51692	STAT5B	STAT5B		QIKQVV	K705	-1101.87	NA	GyVkPQIkQVVPEFV
Q09472	EP300	p300	HAT_KAT11	KKKNNK	K1551	-1101.82	NA	DSkNAkkkNNkkTSk	Q09472
Q14247	CTTN	Cortactin	HS1_rep	IDKDKV	K203	-1101.81	NA	GGkyGIDkDKVDksA	Q14247
O60934	NBN	NBS1		GLKTTT	K334	-1101.57	K334-ub	GHPSTGLktTtPGPs	O60934
P78527	PRKDC	DNAPK	FAT	KMKMID	K3241	-1101.45	K3241-ub	CkFSMkMkMIDSARk
P43351	RAD52	RAD52		MEKQQV	K274	-1101.44	NA	QFRERMEkQQVRVSt
Q96GD4	AURKB	AurB	Pkinase	ELKIAD	K215	-1101.4	K215-ub	LGLkGELkIADFGWS
Q16666	IFI16	IFI16	HIN	QKKMFH	K598	-1101.34	NA	YEPKEQKkMFHATVA
Q16666	IFI16	IFI16		TKKSED	K444	-1101.26	K444-ub	ssSFFTkkSEDTISk
O15392	BIRC5	Survivin		SVKKQF	K90	-1101.24	K90-ub	GCAFLSVkkQFEELT	O15392
P12956	XRCC6	Ku70	Ku	ALKPPP	K282	-1101.12	K282-ub	NLVQKALkPPPIkLY	P12956
P04406	GAPDH	GAPDH	Gp_dh_C	DIKKVV	K259	-1100.99	K259-ub	PAkyDDIkkVVkQAs	P04406
Q13351	KLF1	KLF1		ARKRQA	K274	-1100.98	NA	GRRSWARkRQAAHTC
P13693	TPT1	TPT1	TCTP	IYKIRE	K19	-1100.92	K19-ub	EMFsDIykIREIADG
O15350	TP73	p73		ASKRAF	K327	-1100.88	NA	AkNGAASkRAFkQsP
Q15796	SMAD2	SMAD2		GWKKSA	K19	-1100.78	NA	VkRLLGWkksAGGSG
P05114	HMGN1	HMGN1	HMG14_17	SAKPPA	K27	-1100.76	K27-ub	RsARLsAkPPAkVEA
P11021	HSPA5	GRP78	HSP70	LVKEFF	K376	-1100.4	K376-ub	PkIQQLVkEFFNGkE	P11021
P01011	SERPINA3	SERPINA3	Serpin	LSKKKW	K235	-1100.23	NA	QSRFYLSkkkWVMVP
Q16665	HIF1A	HIF1A		DKKKIS	K11	-1100.18	NA	AGGANDkkkISSERR	Q16665
P61244	MAX	MAX	HLH	HIKDSF	K40	-1100.18	K40-ub	RKRRDHIkDsFHsLR
O15392	BIRC5	Survivin		NKKKEF	K121	-1100.14	NA	AkEtNNkkkEFEETA	O15392
Q09472	EP300	p300	zf-TAZ	HWKNCT	K404	-1100.09	NA	RQIISHWkNCTRHDC	Q09472
P36507	MAP2K2	MEK2		ALTINP	T13	-1100.02	NA	kPVLPALtINPTIAE
P04179	SOD2	SOD2	Sod_Fe_C	AIKRDF	K122	-1099.99	K122-ub	GELLEAIkRDFGsFD
P15104	GLUL	GLUL		GIKQVY	K14	-1099.82	K14-ub	SHLNkGIkQVyMsLP
P53396	ACLY	ACLY	CoA_binding	GHKEIL	K546	-1099.78	K546-ub	QkFYWGHkEILIPVF
Q14134	TRIM29	TRIM29		FTKETT	K495	-1099.69	K495-ub	ssPGRFTkETTQkNF
P48436	SOX9	SOX9	Sox_N	DLKKES	K61	-1099.49	NA	PKGEPDLkKEsEEDk
O15111	CHUK	IKKA	IKKbetaNEMObind	LSTIIH	T722	-1099.47	NA	NCLGHLStIIHEANE
P11021	HSPA5	GRP78	HSP70	KMKETA	K154	-1099.45	K154-ub	AMVLTkMkETAEAyL	P11021
Q9GZZ1	NAA50	NAA50		YYKRIE	K140	-1099.19	K140-ub	ETkkNYykRIEPADA
Q15554	TERF2	TRF2	Myb_DNA-binding	TKKQKW	K489	-1099.18	NA	STTNITKkQKWTVEE
Q16236	NFE2L2	NRF2	bZIP_Maf	LLKKQL	K554	-1099.17	K554-ub	DkSLHLLkkQLstLy
P05412	JUN	Jun	bZIP_1	CRKRKL	K271	-1099.13	NA	IAASkCRkRkLERIA
Q16236	NFE2L2	NRF2	bZIP_Maf	CRKRKL	K516	-1099.13	K516-ub	VAAQNCRkRkLENIV
Q09472	EP300	p300		EIKEEE	K1024	-1098.86	NA	TELkTEIkEEEDQPS	Q09472
P56817	BACE1	BACE	Asp	DLKMDC	K275	-1098.85	NA	EINGQDLkMDCkEYN
Q9UQE7	SMC3	SMC3	SMC_N	GAKKDQ	K105	-1098.82	NA	LRRVIGAkkDQyFLD
P04637	TP53	p53		MFKTEG	K386	-1098.7	K386-ub	RHkkLMFktEGPDsD
P11021	HSPA5	GRP78	HSP70	DLKKSD	K352	-1098.55	K352-ub	VLEDSDLkksDIDEI	P11021
P06748	NPM1	NPM1		FKKQEK	K230	-1098.19	NA	kGQEsFkkQEKtPKt	P06748
P30304	CDC25A	CDC25A	M-inducer_phosp	FKKPVR	K150	-1097.89	K150-ub	NEAFEFKkPVRPVSR
P41235	HNF4A	HNF4 alpha	zf-C4	GMKKEA	K126	-1097.85	NA	KCFRAGMkkEAVQNE
Q13285	NR5A1	STF-1	zf-C4	FFKRTV	K38	-1097.6	NA	ESCkGFFkRTVQNNK
P06400	RB1	Rb	Rb_C	LKKLRF	K874	-1097.48	NA	NPPkPLkkLRFDIEG
Q14191	WRN	WRN		CDKISS	K1117	-1097.46	NA	ysyKPCDkISsGSNI
Q16666	IFI16	IFI16	PYRIN	YDKIQI	K45	-1097.42	NA	KMREEYDkIQIADLM
P08559	PDHA1	PDHA1		SQKPAS	K18	-1097.41	K18-ub	VLSGASQkPASRVLV	P08559
P04637	TP53	p53		RHKKLM	K381	-1097.23	K381-ub	GQstsRHkkLMFktE
P49748	ACADVL	ACADVL	Acyl-CoA_dh_M	EKKMGI	K299	-1097.21	NA	THGPPEkkMGIKASN
Q9Y6Q9	NCOA3	SRC-3	SRC-1	GHKKLL	K619	-1097.1	NA	PLESkGHkkLLQLLT
P35222	CTNNB1	CTNNB1	Arm	SNKPAI	K354	-1096.74	K354-ub	LSVCSSNkPAIVEAG	P35222
P01106	MYC	Myc	HLH	ELKRSF	K371	-1096.64	NA	RQRRNELkRsFFALR	P01106
P06748	NPM1	NPM1		SFKKQE	K229	-1096.64	K229-ub	skGQEsFkkQEKtPK	P06748
P31946	YWHAB	14-3-3 beta	14-3-3	YLKMKG	K122	-1096.6	K122-ub	EskVFyLkMkGDyFR
P63104	YWHAZ	14-3-3 zeta	14-3-3	YLKMKG	K120	-1096.6	K120-ub	EskVFYLkMkGDyyR	P63104
Q06413	MEF2C	MEF2C	HJURP_C	YRKINE	K119	-1095.96	NA	ESEDkYRkINEDIDL
P27816	MAP4	MAP4		MKKTTT	K871	-1095.89	NA	TsTSsMKktTtLsGt
Q14134	TRIM29	TRIM29		AKKPPV	K116	-1095.46	K116-ub	LQLGAAkkPPVTFAE
Q02447	SP3	SP3		RIKEEE	K551	-1095.14	NA	SPADIRIkEEEPDPE
Q92831	KAT2B	PCAF		AKKPRV	K442	-1094.89	NA	HVLEEAkkPRVMGDI
P62988	UBA52-RPS27A-UBB-UBC	ubiquitin	ubiquitin	QDKEGI	K33	-1094.8	K33-ub	VkAkIQDkEGIPPDQ
P14316	IRF2	IRF2	IRF	EKKIFQ	K32	-1094.1	NA	KWLNkEkkIFQIPWM
O60563	CCNT1	CCNT1		TDKPRP	K707	-1094.07	NA	SRSGNTDkPRPPPLP
P55317	FOXA1	FOXA1	Forkhead	PDKPGK	K237	-1093.61	NA	KVARsPDkPGkGSYW
P46531	NOTCH1	Notch 1		VRKPSS	K2160	-1093.29	NA	VQGKkVRkPsSkGLA
P23443-2	RPS6KB1	p70S6K iso2		YKKQAF	K485	-1092.6	NA	PNSGPYkkQAFPMIS
Q03112	MECOM	EVI1		DEKPLT	K564	-1092.01	NA	TTKRKDEkPLtPVPS
P68431	HIST1H3A	H3	Histone	VKKPHR	K37	-1091.74	K37-ub	PATGGVkkPHryrPG	P68431
P02511	CRYAB	CRYAB		EEKPAV	K166	-1091.74	K166-ub	IPITREEkPAVtAAP
Q9Y5F3	PCDHB1	PCDHB1	Cadherin	LNKPLD	K198	-1090.93	NA	YAELVLNkPLDREEQ
P14136	GFAP	GFAP	Filament	VAKPDL	K228	-1090.9	NA	HVELDVAkPDLTAAL
P23760	PAX3	PAX3		QSKPWT	K475	-1090.59	NA	YGQYGQSkPWTF___
Q16236	NFE2L2	NRF2		SKKPDV	K599	-1090.12	NA	FLVPkSKkPDVKKN_
P27816	MAP4	MAP4		SAKPSS	K912	-1089.45	NA	DKKPtSAkPssTtPR
P06748	NPM1	NPM1		DSKPSS	K215	-1089.38	NA	NQNGkDskPsstPRs	P06748
Q8NEB9	PIK3C3	PIK3C3	PI3_PI4_kinase	DPKPLP	K771	-1088.97	NA	YILGRDPkPLPPPMK
O95600	KLF8	KLF8		FHKPKA	K93	-1088.93	NA	PVDLSFHkPkAPLQP
P00533	EGFR	EGFR		EAKPNG	K1182	-1088.89	K1182-ub	DFFPkEAkPNGIFkG	P00533
Q09472	EP300	p300	HAT_KAT11	KKKPGM	K1570	-1088.85	NA	LSRGNkkkPGMPNVs	Q09472
Q16666	IFI16	IFI16	HIN	TTKPFE	K214	-1088.63	K214-ub	VkVLsTTkPFEYETP
P04406	GAPDH	GAPDH	Gp_dh_C	LEKPAK	K251	-1088.14	K251-ub	DLtCRLEkPAkyDDI	P04406
Q05516	ZBTB16	PLZF		GHKPEE	K653	-1087.18	NA	QkHMkGHkPEEIPPD	Q05516
Q06413	MEF2C	MEF2C		NRKPDL	K252	-1087	NA	NLGMNNRkPDLRVLI
P27816	MAP4	MAP4		KTKPLA	K702	-1086.03	K702-ub	PsPEKKTkPLAtTQP
Q16539	MAPK14	P38A	Pkinase	DLKPSN	K152	-1084.93	K152-ub	DIIHRDLkPSNLAVN
P00505	GOT2	GOT2	Aminotran_1_2	LPKPTW	K159	-1084.72	NA	SRDVFLPkPtWGNHt
P27797	CALR	Calreticulin	Calreticulin	WDKPEH	K238	-1084.57	NA	sKPEDWDkPEHIPDP
P15172	MYOD1	MyoD	Basic	LLKPEE	K58	-1082.13	NA	MHVGALLkPEEHSHF
P07900	HSP90AA1	HSP90A	HSP90	KTKPIW	K294	-1081.76	K294-ub	QEELNktkPIWTrNP	P07900
Q8N884	CGAS	cGAS	Mab-21	RLKPFY	K355	-1081.24	K355-ub	VRKQLRLkPFYLVPk
P11021	HSPA5	GRP78	HSP70	KTKPYI	K125	-1080.53	K125-ub	kVVEkkTkPyIQVDI	P11021
P41235	HNF4A	HNF4 alpha		IVKPLS	K458	-1074.92	NA	GAVAtIVkPLsAIPQ
Q09472	EP300	p300	HAT_KAT11	EVKPGM	K1336	-1073.74	NA	SDkTVEVkPGMkARF	Q09472
P43351	RAD52	RAD52		VVKPSS	K344	-1072.93	NA	DAGDGVVkPSSRADP
P42229	STAT5A	STAT5A		YVKPQI	K696	-1070.69	K696-ub	kAVDGyVkPQIkQVV
P51692	STAT5B	STAT5B		YVKPQI	K701	-1070.69	K701-ub	kAVDGyVkPQIkQVV
